# Supplementary material for: Non-targeted metabolomics reveals the taste variations during Baccaurea ramiflora Lour. fruit maturation
Source: Front Plant Sci. 2024 Jul 8;15:1420231. doi: 10.3389/fpls.2024.1420231 (PMC11260711; doi:10.3389/fpls.2024.1420231)
Supplement: Supplementary file 2 [file Table_1.xlsx]

## Sheet: Sheet1
Table S1. The list of 536 metabolites detected in this study. Repeat are shown in bold
Compound ID	Name	BR1(Peak area)	BR2(Peak area)	BR3(Peak area)	BR4(Peak area)	BR5(Peak area)
7.58_442.08928	(-)-Catechin gallate	30519	3517.07	2632.21	3470.27	3972.49
7.35_172.07329	(-)-corey lactone	8733.25	50891.9	50664.1	1715.49	25133.3
7.245_288.06325	(-)-fustin	86139.1	82579.2	114410	183215	226974
14.361_712.25432	(-)-Syringaresnol-4-O-β-D-apiofuranosyl-(1→2)-β-D-glucopyranoside	45423.7	252190	676388	2402.83	18197.1
5.183_290.07815	(+)-Catechin hydrate (+)	6.16321e+07	4.56736e+07	4.25626e+07	1.54704e+07	1.1e+07
13.468_296.23500	(+/-)12(13)-dihome	50870.1	230919	170222	178485	69920.6
8.778_254.15168	(+/-)-c75	1540.32	4346.16	882.596	57943.4	126487
13.008_334.25055	(+/-)-cp 47,497-c7-hydroxy metabolite	74323.7	440254	175696	29904.5	12691.1
3.454_396.17779	(10z)-6,10-bis(hydroxymethyl)-3-methylene-2-oxo-2,3,3a,4,5,6,7,8,9,11a-decahydrocyclodeca[b]furan-4-yl methacrylate	170006	434264	73133.6	4789.86	24665.3
10.333_330.24033	(15z)-9,12,13-trihydroxy-15-octadecenoic acid	9.23421e+06	1.52691e+06	583015	1.36521e+06	897391
6.521_448.17088	(1as,3s,4r,5s,5as,8ar,10r,10as)-3-hydroxy-3,10-dimethyl-6-methylene-2,7-dioxododecahydrooxireno[7,8]cyclodeca[1,2-b]furan-4,5-diyl bis(2-methylacrylate)	72276.8	44059.1	68430.9	91232.2	38943.4
9.442_241.14658	(1h-indol-3-yl)(2,2,3,3-tetramethylcyclopropyl)methanone	3402.35	6004.86	7712.39	406092	421261
6.296_530.23452	(1r,2r,3r,3as,5as,6r,7r,10r,10ar,10cr)-1,2,6,7-tetrahydroxy-3,7,10a,10c-tetramethyl-4-oxo-2,3,3a,4,5a,6,6a,7,10,10a,10b,10c-dodecahydro-1h-phenanthro[10,1-bc]furan-10-yl β-d-glucopyranoside	65378.6	46514.2	124277	232194	334329
14.358_330.18057	(1r,4as)-7-(2-hydroxypropan-2-yl)-1,4a-dimethyl-9-oxo-3,4,10,10a-tetrahydro-2h-phenanthrene-1-carboxylic acid	62430.7	14252.3	8880.87	21962.9	7366.28
11.792_424.12878	(1r,9r)-3-(2-fluorophenyl)-11-(phenylsulfonyl)-7,11-diazatricyclo[7.3.1.02,7]trideca-2,4-dien-6-one	58996.5	67531.7	61433	114546	166070
12.635_348.22992	(1s,4ar,5s)-5-[(3e)-5-methoxy-3-methyl-5-oxo-3-penten-1-yl]-1,4a-dimethyl-6-methylenedecahydro-1-naphthalenecarboxylic acid	8397.32	295873	94191	6985.95	6056.92
16.812_504.34514	(1α,2α,3β,5ξ,9ξ,18ξ)-1,2,3,19-tetrahydroxyurs-12-en-28-oic acid	6678.87	2479.2	3141.93	26618.5	8779.62
7.575_450.11527	(1ξ)-1,5-anhydro-1-[(2r,3r)-3,5,7-trihydroxy-2-(4-hydroxyphenyl)-4-oxo-3,4-dihydro-2h-chromen-6-yl]-d-glucitol	73877.5	205176	237846	245072	203451
12.564_317.27356	(2e,4e,9z)-1-(piperidin-1-yl)hexadeca-2,4,9-trien-1-one	90471.3	209389	165272	255402	204624
9.844_464.18343	(2r)-4-(3-fluorobenzoyl)-1-(4-methoxybenzoyl)-n-[(3s)-2-oxo-3-piperidinyl]-2-piperazinecarboxamide	133097	1904.02	663.917	27046.7	12190.1
8.559_362.17229	(2'r,3r,4'r,4a'r,5s,8a's)-5-(3-furyl)-4'-hydroxy-4a',5'-bis(hydroxymethyl)-2'-methyl-3',4,4',4a',5,7',8',8a'-octahydro-2'h-spiro[furan-3,1'-naphthalen]-2-one	143505	15263.5	5076.51	1042.12	1350.67
4.998_436.13690	(2s,3r)-3,5-dihydroxy-2-(4-hydroxyphenyl)-3,4-dihydro-2h-chromen-7-yl β-d-glucopyranoside	74425.2	212020	402419	524995	59269.6
8.654_418.21776	(2s,5as,8ar)-6-(3-chlorobenzyl)-1-methyl-2-[3-oxo-3-(1-pyrrolidinyl)propyl]octahydropyrrolo[3,2-e][1,4]diazepin-5(2h)-one	1308.1	12910.3	27496.5	56153.7	37937
5.863_264.13605	(3ar,4as,5r,7as,8s,9ar)-5-hydroxy-4a,8-dimethyl-3-methyleneoctahydroazuleno[6,5-b]furan-2,6(3h,4h)-dione	695985	1.0008e+07	4.83959e+06	112301	1.23528e+06
9.21_386.13637	(3ar,4s,6r,11ar)-6,9-dihydroxy-6,10-dimethyl-3-methylene-2,7-dioxo-2,3,3a,4,5,6,7,8,9,11a-decahydrocyclodeca[b]furan-4-yl methacrylate	7615.78	14560.9	97663	1900.67	4282.69
3.657_262.12048	(3as,10ar,10br)-6,10a-dimethyl-3-methylene-3,3a,4,5,7,8,10a,10b-octahydrofuro[3',2':6,7]cyclohepta[1,2-b]pyran-2,9-dione	121295	1.16018e+06	505488	40941.7	124155
13.335_334.21181	(3e)-3-(hydroxymethyl)-2-oxo-5-[(1s,8as)-5,5,8a-trimethyl-2-methylenedecahydro-1-naphthalenyl]-3-pentenoic acid	737903	43504.5	33076.7	184780	86445.8
18.511_310.15652	(3e,12e)-3,12-dimethyl-8-methylene-6,18-dioxatricyclo[14.2.1.05,9]nonadeca-3,12,16(19)-triene-7,17-dione	10755.6	13333.4	10144.7	258878	20015.8
14.275_518.19419	(3r,4r)-3-({4-[(3,5-dimethyl-1,2-oxazol-4-yl)methoxy]benzoyl}amino)-n-(4-fluorophenyl)-4-hydroxy-1-azepanecarboxamide	37239.7	238715	628810	1494.66	12586.2
4.868_473.22611	(3r,4r)-n-benzyl-3-{[4-(benzyloxy)benzoyl]amino}-4-hydroxy-1-azepanecarboxamide	6.28295e+06	4.49651e+06	5.39126e+06	2.4357e+06	1.01437e+07
6.262_266.07894	(3r,4s)-6,8-dihydroxy-3,4,5-trimethyl-1-oxo-3,4-dihydro-1h-isochromene-7-carboxylic acid	13010.5	7096.04	9076.58	19614.5	1670.53
6.565_432.23331	(3r,4s,6r)-n-(2-methoxybenzyl)-6-{[4-(2-pyridinyl)-1h-1,2,3-triazol-1-yl]methyl}quinuclidine-3-carboxamide	835842	3.54782e+06	2.22709e+06	1.5878e+06	1.30636e+06
20.936_466.36627	(3β,5ξ,9ξ)-3,6,19-trihydroxyurs-12-en-28-oic acid	113353	37482.7	23329.5	28803.1	6627.63
4.306_153.11535	(4e)-3-hydroxy-2,4-dimethyl-4-heptenamide	120646	54022.7	33705.8	10906.5	107560
5.977_282.14660	(4e)-8-hydroxy-4-(1-hydroxy-2-propanylidene)-10-oxatricyclo[7.2.1.01,5]dodecane-8-carboxylic acid	1.03052e+06	1.21271e+07	7.559e+06	173839	1.76576e+06
15.127_364.22235	(5ξ,9ξ)-17-hydroxykaur-15-en-19-oic acid	104864	18767.3	2641.37	2986.2	4850.28
14.7_337.26146	(5ξ,9ξ,16ξ)-17-hydroxykauran-19-oic acid	524211	124193	52671.4	75209.1	14006.8
8.123_448.22971	(6,6-dimethylbicyclo[3.1.1]hept-2-yl)methyl 6-o-[(2r,3r,4r)-3,4-dihydroxy-4-(hydroxymethyl)tetrahydro-2-furanyl]-β-d-glucopyranoside	5.55162e+06	4.83153e+06	9.39e+06	1.82803e+07	1.44709e+07
8.062_316.18848	(6e)-4,5,8-trihydroxy-10-(2-hydroxypentyl)-3,3-dimethyl-3,4,5,8,9,10-hexahydro-2h-oxecin-2-one	73661.4	62169.2	70245.9	138280	81345.4
8.561_344.16225	(6α)-11,12-dihydroxy-6,20-epoxyabieta-8(14),9(11),12-triene-7,20-dione	35064.3	3940.21	1460.96	432.131	548.321
4.073_260.10483	(9ar,9bs)-9a-hydroxy-6,9-dimethyl-3-methylene-3,3a,4,5,9a,9b-hexahydroazuleno[4,5-b]furan-2,7-dione	232330	387979	352948	474343	1.15917e+06
13.232_312.22983	(9z,12z)-6,8-dihydroxy-9,12-octadecadienoic acid	5.65778e+06	1.51183e+06	1.88755e+06	4.1238e+06	1.00355e+06
0.803_441.91686	(r)-(+)-3,3'-dibromo-1,1'-bi-2-naphthol	3587.53	28230.2	108730	472994	684821
8.1_313.13124	(s)-dibenzyl 2-aminosuccinate	3626.9	1404.74	865219	1217.71	19803.3
7.057_457.19454	[(3r,3ar,4s,9as,9br)-4-hydroxy-3,6-dimethyl-2,7-dioxo-2,3,3a,4,5,7,9a,9b-octahydroazuleno[4,5-b]furan-9-yl]methyl β-d-glucopyranoside	44933.8	17293.9	11102.1	1501.41	2103.44
7.441_487.24168	[(3r,4s)-1-benzoyl-3-{2-[4-(2-methoxyphenyl)-1-piperazinyl]ethyl}-4-piperidinyl]acetic acid	770606	878090	234799	170827	127963
1.74_489.22105	[1-(2-{[(1s,4s)-4-{3,5-dimethyl-1-[4-(trifluoromethyl)phenyl]-1h-pyrazol-4-yl}-2-cyclopenten-1-yl]amino}-2-oxoethyl)cyclopentyl]acetic acid	424724	493749	441964	551880	453748
1.544_174.07928	[4-(1h-pyrazol-1-yl)phenyl]methanol	7978.86	19751.3	45252.5	146920	178469
4.845_388.17251	{(1r,2r)-2-[(2z)-5-(hexopyranosyloxy)-2-penten-1-yl]-3-oxocyclopentyl}acetic acid	351391	183957	1.39472e+06	8.45136e+06	1.56138e+07
4.568_446.17765	{(2r,4s,5r)-5-[1-methyl-3-(2-thienyl)-1h-pyrazol-5-yl]-1-azabicyclo[2.2.2]oct-2-yl}methyl (4-acetylphenyl)carbamate	53783.2	2.06387e+06	5.29554e+06	2.93579e+06	5.96233e+06
4.884_471.24681	{(3r,4s)-1-(phenylacetyl)-3-[2-(4-phenyl-1-piperazinyl)ethyl]-4-piperidinyl}acetic acid	318139	587414	868752	923842	725489
3.06_505.25241	{1-[2-({5-[(1-amino-1-oxo-3-phenyl-2-propanyl)carbamoyl]-2,3,5-trihydroxycyclohexyl}amino)-2-oxoethyl]cyclopentyl}acetic acid	834644	839564	1.51897e+06	2.31946e+06	1.25991e+06
5.934_393.23620	{3-[(4-benzylpiperazino)methyl]phenyl}(4-hydroxypiperidino)methanone	2933.12	8584.77	430578	1.45758e+06	1.61943e+06
2.802_482.15394	1-(2-chloro-6-fluorobenzyl)-4-{3-[({[(4-methylphenyl)sulfonyl]amino}carbonyl)amino]propyl}piperazine	31990.2	82172.7	253239	388008	315597
12.712_477.33011	1-(4-benzyl-1-piperidinyl)-2-[(3r,4s)-3-{[5-(cyclohexylmethyl)-1,2-oxazol-3-yl]methyl}-4-piperidinyl]ethanone	49683.4	41324.3	108827	231222	197714
5.789_459.28308	1-(4-benzyl-1-piperidinyl)-2-{(3r,4s)-3-[(5-butyl-1,2-oxazol-3-yl)methyl]-4-piperidinyl}ethanone	52980.3	226674	464947	348688	230115
2.681_360.14100	1-(β-d-glucopyranosyloxy)-7-methyl-1,4a,5,6,7,7a-hexahydrocyclopenta[c]pyran-4-carboxylic acid	10741.9	85283.9	40546.1	11661.4	30531.3
6.838_260.12592	1,2:3,4-di-o-isopropylidene-d-galactopyranose	85620.2	18292.9	30112.7	42582.2	30757.9
17.332_193.10745	1,3-benzodioxolylbutanamine (bdb)	26299.4	27373.7	20995.5	21760.5	51775
7.682_352.15203	1,3-dimethyl-n-[2-(1-pyrrolidinyl)-5-(trifluoromethyl)phenyl]-1h-pyrazole-5-carboxamide	36153.7	1309.02	2218.28	2965.71	3134.79
5.855_528.18554	1,4:3,6-dianhydro-2-[(benzylsulfonyl)amino]-5-{[4-(4-biphenylyl)-2-pyrimidinyl]amino}-2,5-dideoxy-l-iditol	14402	3801.68	3559.17	56627.6	63961.8
7.313_417.16332	1,4:3,6-dianhydro-2-deoxy-5-o-[(4-methoxyphenyl)carbamoyl]-2-[(propylsulfonyl)amino]-d-glucitol	35236.4	5466.56	679.011	502.477	692.766
7.937_332.19856	1,4a-dimethyl-6-methylene-5-[2-(2-oxo-2,5-dihydro-3-furanyl)ethyl]decahydro-1-naphthalenecarboxylic acid	14641.5	11209.8	4455.92	5837.8	5869.61
4.607_452.13175	1,5-anhydro-2-o-(6-o-benzoyl-α-l-galactopyranosyl)-d-glucitol	54456	321339	121605	44500.9	57172.9
4.731_264.14728	1,7-diphenylhept-4-en-3-one	64432	89899.6	54214.5	2109.74	5003.81
8.559_266.15118	1,9b-dihydroxy-6,6,9a-trimethyl-5,5a,6,7,8,9,9a,9b-octahydronaphtho[1,2-c]furan-3(1h)-one	21198.6	118933	79427.2	8756.57	20342.1
3.768_236.10495	1-[3-hydroxy-2-(2-hydroxy-2-propanyl)-2,3-dihydro-1-benzofuran-5-yl]ethanone	1.23773e+06	6.72107e+06	4.55664e+06	58346.5	1.25052e+06
10.615_477.19991	1-{[(2r,3s,4r,5s)-3,4-dihydroxy-5-{2-oxo-2-[4-(2-pyridinyl)-1-piperazinyl]ethyl}tetrahydro-2-furanyl]methyl}-3-phenylurea	889.243	6633.55	13311.8	586.329	768.726
5.952_186.12559	10-hda	9490.23	7826.9	76766.2	172083	207432
7.9_540.18160	10-hydroxyligustroside	23742.7	5290.56	16915.6	46475.1	86550
8.984_325.22514	10-nitrolinoleate	689.993	928.52	41415.2	302870	183983
13.177_309.23018	10-nitrooleate	45922.6	55739.2	59852.8	96688.6	147306
16.639_306.25564	11(z),14(z),17(z)-eicosatrienoic acid	127472	5676.44	6069.64	7668.06	8843.04
17.09_322.25065	11-deoxy prostaglandin f1β	232359	17960.9	29620.5	108443	65505
10.533_371.26706	11β-prostaglandin f2α	2.91263e+06	184236	99838.9	180665	158055
14.665_292.20357	13(s)-hpotre	1.44205e+06	110582	87815.8	149756	50295.4
11.624_324.19357	15-(tert-butyl)-2,3,5,6,8,9,11,12-octahydro-1,4,7,10,13-benzopentaoxacyclopentadecine	640777	37967.9	25508.1	79001.6	39636.9
16.977_306.21933	16-heptadecyne-1,2,4-triol	264350	20378.1	15063.2	72258.5	19090.5
18.282_272.23494	16-hydroxyhexadecanoic acid	65136.9	110609	34752	38368.3	81796.8
17.951_319.25053	17α-methyl-androstan-3-hydroxyimine-17β-ol	46695.6	23229.1	25102.9	8729.82	5199.33
10.463_272.17745	19-norandrostenedione	223629	24440.8	13028.9	14065.8	9612.2
14.7_274.19328	19-nortestosterone	2.56393e+06	590148	264830	337885	81531.7
1.903_478.16702	1-benzyl-3-(tert-butyl)-n-[4-(3-chloro-4-methylphenyl)-5-methyl-1,3-thiazol-2-yl]-1h-pyrazole-5-carboxamide	117217	170769	121397	674142	575271
2.836_354.09429	1-Caffeoylquinic acid	161243	262324	246483	12971.4	45013.5
18.338_253.24045	1-dodecyl-2-pyrrolidinone	3.72765e+06	3.60415e+06	3.9589e+06	6.00569e+06	7.87513e+06
3.594_204.11510	1-hydroxycyclohexyl phenyl ketone	713452	4.97258e+06	2.44824e+06	28415.9	738920
15.605_354.27684	1-linoleoyl glycerol	1.09806e+06	442406	292016	323585	249926
5.915_470.17747	1-o-{[(3as,6z,10e,11ar)-10-methyl-3-methylene-2-oxo-2,3,3a,4,5,8,9,11a-octahydrocyclodeca[b]furan-6-yl]carbonyl}-β-d-glucopyranose	15360.9	533922	1.13429e+06	37810.9	859906
21.068_358.30809	1-stearoylglycerol	1.4012e+07	1.27115e+07	1.58403e+07	2.2925e+07	2.93845e+07
5.954_506.19809	2-({[(2r,4s,5r)-5-{2-methyl-6-[4-(trifluoromethyl)phenyl]-4-pyrimidinyl}-1-azabicyclo[2.2.2]oct-2-yl]methyl}carbamoyl)benzoic acid	57227.8	319163	263338	53972.5	88140.7
8.816_462.24593	2-(4-methyl-3-cyclohexen-1-yl)-2-propanyl 6-o-(6-deoxy-α-l-mannopyranosyl)-β-d-glucopyranoside	273322	912270	781163	142639	123741
4.849_246.05274	2,2',4,4'-tetrahydroxybenzophenone	540028	346717	249914	168446	111465
8.691_208.10958	2,2-dimethyl-3-hydroxy-3-(p-tolyl)propionic acid	142923	5058.43	4705.96	86391.2	46050.2
7.028_268.16735	2,3-dicyanospiro[cyclohexane-1,5'-cyclohexano[1,2-e]diazepine]	272935	3.29735e+06	3.4361e+06	1.99835e+06	1.89817e+06
4.562_207.08954	2,3-methylenedioxymethcathinone	354960	103806	101697	2481.7	3957.56
4.345_168.04191	2,4,6-trihydroxyacetophenone	295084	222429	261350	344555	391467
20.679_588.39966	2,4-bis-(octylmercapto)-6-(4-hydroxy-3,5-di-tert-butylanilino)-1,3,5-triazine	3434.71	372264	12113.9	9721.85	18714.6
8.072_276.08446	2,5,6,8-tetramethyl-4,5,6,7,8,9-hexahydropyrimido[5',4' 5,6]pyrido[3,4-d][1,3]oxazole-4,7,9-trione	71817.5	59966.2	102966	176098	92928.4
3.084_496.16952	2,5-anhydro-6-{[(3-chlorophenyl)carbamoyl]amino}-4,6-dideoxy-4-(4-phenyl-1-piperazinyl)-d-galactitol	80008.1	175531	281467	559464	451841
1.134_156.00592	2,5-Furandicarboxylic acid	210773	318544	406771	47955.5	87516.6
1.273_266.09872	2,6-bis[(2-hydroxyethyl)amino]-3-nitrobenzonitrile	52975.8	90317.1	159141	435637	651414
7.916_220.14632	2,6-di-tert-butyl-1,4-benzoquinone	24690.5	57707.3	85744.8	30600.6	43613.3
1.601_190.07396	2-[(1s)-1-hydroxyethyl]-4(1h)-quinazolinone	31336.8	131661	107081	358502	596179
5.959_382.19820	2-[(2s,3r,4s,5r)-3,4-dihydroxy-5-{[(isopropylcarbamoyl)amino]methyl}tetrahydro-2-furanyl]-n-[2-(dimethylamino)ethyl]acetamide	786293	889615	320834	52738.8	85192.4
7.324_400.13565	2-[(2s,3r,4s,5r)-5-{[(3-chlorobenzyl)amino]methyl}-3,4-dihydroxytetrahydro-2-furanyl]-n-cyclopropylacetamide	46565.7	8315.48	1207.68	1334.99	1712.96
12.935_250.15664	2-[(2s,4ar,8as)-2-hydroxy-4a-methyl-8-methylenedecahydro-2-naphthalenyl]acrylic acid	56297.8	1514.7	1463.34	2217.12	3398.34
10.335_308.19859	2-[(3s)-1-(cyclohexylmethyl)-3-pyrrolidinyl]-1h-benzimidazole-5-carbonitrile	1.25063e+06	314502	132831	127285	59183.7
5.65_494.23520	2-[3,8-dihydroxy-8-(hydroxymethyl)-3-methyl-2-oxodecahydro-5-azulenyl]-2-propanyl hexopyranoside	26507.4	51205.9	87480.8	279411	224137
13.874_596.29614	2-{(2s,3r,4s,5r)-5-[(4-{[benzyl(methyl)amino]methyl}-1h-1,2,3-triazol-1-yl)methyl]-3,4-dihydroxytetrahydro-2-furanyl}-1-[4-(2-methoxyphenyl)-1-piperazinyl]ethanone	1.61678e+06	3.72718e+06	1.31104e+06	625946	723258
18.028_424.28231	2-{(3r,4s)-3-[(5-butyl-1,2-oxazol-3-yl)methyl]-4-piperidinyl}-1-(4-phenyl-1-piperazinyl)ethanone	2497.1	159338	2264.29	3027.22	4229.57
16.526_684.44697	20(R)-Ginsenoside Rh1	59744	2983.82	2605.06	5111.25	6773.78
19.021_644.42609	20(S)-Ginsenoside Ck	217975	53547.9	42336.7	39433.1	29277.7
2.347_375.18913	25t7-nbome	3849.04	9348.38	78139.5	30903	590017
9.033_297.26667	2-aminooctadec-4-yne-1,3-diol	6.76579e+06	1.4301e+06	730539	449493	486854
16.176_360.26623	2-arachidonoyl glycerol	35996.9	8627.42	2964.43	2332.67	2840.53
1.172_164.04738	2-hydroxycinnamic acid	1.25267e+06	962307	582080	288926	856978
1.182_181.07393	2-hydroxyphenylalanine	1.02513e+06	791406	483083	239714	709729
3.629_176.06819	2-isopropylmalic acid	322599	576738	192211	19393.1	97051.5
6.99_341.22005	2-methoxy-n-[(3s,3as,8s,9s,9as,9bs)-3,5a,9-trimethyl-2-oxododecahydronaphtho[1,2-b]furan-8-yl]acetamide	26340.6	44426.4	33683.1	104416	162259
7.365_479.17189	2-morpholino-5-[({1-[4-(trifluoromethyl)-2-pyrimidinyl]-4-piperidinyl}carbonyl)amino]benzoic acid	3302.53	1534.52	2775.65	62781	39363.5
0.833_352.04785	2-propynyl n-[6-(phenylsulfanyl)-5-(trifluoromethyl)-3-pyridinyl]carbamate	1.50096e+06	1.28579e+06	1.24885e+06	326262	420610
14.844_313.17903	3-(tert-butyl)-n-(2,3-dihydro-1-benzofuran-5-ylmethyl)-1-methyl-1h-pyrazole-5-carboxamide	3.67211e+06	4.13375e+06	3.66197e+06	5.69858e+06	9.52089e+06
2.075_381.16255	3-(tert-butyl)-n-[4-(2,3-dihydroimidazo[2,1-b][1,3]thiazol-6-yl)phenyl]-1-methyl-1h-pyrazole-5-carboxamide	49615.1	228419	199383	1.58053e+06	1.84608e+06
3.748_150.06813	3,4-dimethylbenzoic acid	84786	635412	339464	5087.14	126259
4.662_452.13036	3,5-dihydroxy-2-(4-hydroxyphenyl)-3,4-dihydro-2h-chromen-7-yl pentofuranoside	148101	624099	267683	124787	132814
5.145_450.11499	3,5-dihydroxy-2-(4-hydroxyphenyl)-4-oxo-3,4-dihydro-2h-chromen-7-yl hexopyranoside	733070	448909	398293	305200	291475
0.897_504.16575	3-[2-(1,3-benzodioxol-5-yl)-7-methoxy-1-benzofuran-5-yl]-3-hydroxypropyl hexopyranoside	242920	248958	66493.8	1.37695e+06	4.73431e+06
7.792_366.20359	3-[2-(2,3-dihydroxy-5,6,8a-trimethyloctahydro-2h-spiro[naphthalene-1,2'-oxiran]-5-yl)ethyl]-5-hydroxy-2(5h)-furanone	122446	105631	3202.99	1817.06	2574.66
6.654_358.12568	3-[2-(β-d-glucopyranosyloxy)-4-methoxyphenyl]propanoic acid	7277.36	6120.35	14063.9	115566	146782
8.722_294.10973	3a,6a-diphenylperhydroimidazo[4,5-d]imidazole-2,5-dione	4835.01	13731.4	220486	12129.9	78705.4
0.943_263.96835	3-bromobenzo[e]pyrazolo[5,1-c][1,2,4]triazin-8-ol	1.9768e+07	4.88526e+06	5.22694e+06	152879	399338
8.161_188.08370	3-Butylidenephthalide	10877.5	336699	408887	151836	165702
5.14_386.19183	3-hydroxy-3,5,5-trimethyl-4-(3-oxo-1-buten-1-ylidene)cyclohexyl β-d-glucopyranoside	1.86182e+06	865589	1.6421e+06	2.15007e+06	2.89112e+06
21.016_456.36014	3-hydroxyurs-12-en-23-oic acid	3854.11	5778.97	27840.8	423100	610406
12.233_368.25618	3-methoxy prostaglandin f1α	14377.9	63871.6	31531.5	25507.5	23862.7
18.529_178.06292	3-methoxycinnamic acid	7415.88	7816.58	8197.75	130721	14997.3
16.749_348.26621	3-methyl-5-(5,5,8a-trimethyl-2-methylene-7-oxodecahydro-1-naphthalenyl)pentyl acetate	57608.3	67826.9	44400.4	6273.62	8341.96
4.887_264.13607	3-methylene-4-[(2e)-3-methyl-4-(4-methyl-5-oxotetrahydro-2-furanyl)-2-buten-1-yl]dihydro-2(3h)-furanone	35279.3	172080	291513	339926	376064
4.869_374.15689	4-(3-hydroxybutyl)phenyl β-d-glucopyranoside	180178	332483	323333	715798	639114
3.112_460.19308	4-(4-hydroxyphenyl)-2-butanyl 6-o-[(4ξ)-α-l-threo-pentofuranosyl]-β-d-glucopyranoside	1.10463e+06	4.08093e+06	4.27354e+06	9.42141e+06	5.95745e+06
4.776_610.15320	4-(5,7-dihydroxy-4-oxo-4h-chromen-2-yl)-2-(β-d-glucopyranosyloxy)phenyl β-d-glucopyranoside	344113	4.53697e+06	2.92833e+06	597198	619035
5.527_516.12904	4,5-dicaffeoylquinic acid	36794.7	49196.7	182223	19068.7	16472.3
3.414_474.17250	4-allyl-2-(β-d-glucopyranosyloxy)phenyl β-d-glucopyranoside	18387	1.01169e+06	4.1889e+06	357188	1.52911e+06
5.127_164.04739	4-coumaric acid	159188	92131.9	116441	53035.7	43944
5.418_194.09433	4-ethoxy ethylbenzoate	5610.75	2740.04	80267.7	98397.2	160089
7.829_296.06835	4-hydroxy-3-[2-(2-hydroxyphenyl)-2-oxoethyl]-2h-chromen-2-one	58503.2	31634.6	31023.2	8546.92	8272.93
6.312_337.15232	4-methoxy-2-{(3s)-3-[5-(4-methylphenyl)-1,3,4-oxadiazol-2-yl]-1-pyrrolidinyl}pyrimidine	19866.7	523731	91817.8	826.21	11426.1
4.286_168.04226	4-methoxysalicylic acid	1.23386e+06	731640	955823	929030	1.41098e+06
8.78_271.17821	4-oxo-4-[(3-oxo-2-decanyl)amino]butanoic acid	31610.9	14161.5	12951.3	60205.4	49748.8
3.845_164.08377	4-phenylbutyric acid	7712.7	30366.5	19328.9	17268.3	14453.4
3.054_281.13423	5-(1-ethyl-3-methyl-1h-pyrazol-5-yl)-4-(3-methoxypropyl)-4h-1,2,4-triazole-3-thiol	78740.6	184006	387817	505050	375938
13.873_353.25645	5-(4-carboxy-3-methylbutyl)-1,4a-dimethyl-6-methylenedecahydro-1-naphthalenecarboxylic acid	96583.3	33721.2	20231	47185.3	16401.6
6.167_400.15207	5,6,7-trimethoxy-2-(2,3,4-trimethoxybenzylidene)indan-1-one	10268.6	42258.9	191390	63310.4	68635.5
0.907_210.05229	5,7-Dihydroxy-4-methylcoumarin	29886.6	43638.5	72639.6	397570	414002
16.887_322.25069	5-[(1s,2r,4ar)-5-(hydroxymethyl)-1,2,4a-trimethyl-1,2,3,4,4a,7,8,8a-octahydro-1-naphthalenyl]-3-methylpentanoic acid	143608	1633.72	1411.36	3831.42	3725.32
9.955_350.11535	5-[3-(tert-butyl)-1-(3-methylbenzyl)-1h-pyrazol-5-yl]-1,3,4-oxadiazole-2-thiol	5376.55	7558.66	52900.1	504.008	766.085
0.754_307.93886	5-bromo-7-(trifluoromethyl)-1,2,3,4-tetrahydroquinoxaline-2,3-dione	33267.2	126543	195773	214508	304467
8.173_390.12884	5-chloro-3-[(1e,3e)-3,5-dimethyl-1,3-heptadien-1-yl]-7-methyl-6,8-dioxo-7,8-dihydro-6h-isochromen-7-yl acetate	1659.9	80152.4	110258	96045.9	149044
6.802_392.20382	5-fluoro-3,5-ab-pfuppyca	8464.02	14167.3	15108.8	136107	186516
4.881_426.18889	5-formyl-4,8-dihydroxy-3-(3-methoxy-3-oxo-1-propen-2-yl)-8a-methyldecahydro-2-naphthalenyl 3,4-dihydroxy-2-methylenebutanoate	235898	880085	1.13469e+06	964943	1.29577e+06
7.529_298.08400	5-Hydroxy-6,7-dimethoxylflavone	75223.7	61834.1	78120	46923.6	43880.4
4.469_191.05820	5-hydroxyindole-3-acetic acid	117418	85726.5	54570.5	8149.91	2440.72
4.928_472.19294	5-methoxy-2-{[(2s)-2-{3-[2-(2-methoxyethoxy)-3-pyridinyl]-1,2,4-oxadiazol-5-yl}-1-pyrrolidinyl]methyl}phenol	864175	1.8027e+06	2.81809e+06	3.10509e+06	2.1312e+06
0.863_350.06002	5-methyl-n'-({[3-(trifluoromethyl)anilino]carbonyl}oxy)isoxazole-3-carboximidamide	232002	293302	967769	1.00159e+06	1.09331e+06
2.493_282.11016	5-methyl-n-(1-methyl-3-phenyl-1h-pyrazol-5-yl)-3-isoxazolecarboxamide	3.69436e+06	1.28166e+07	1.43127e+07	2.26057e+07	2.84883e+07
7.985_284.06834	5-o-methylgenistein	42306.9	343424	639244	1388.11	2830.24
16.508_290.22439	5α-dihydrotestosterone	306020	16824.4	4126.44	16829.6	22332.2
8.302_378.20409	6 β-hydroxycortisol	14997.1	27077.7	21196	3785.13	4532.62
19.003_336.15951	6-benzyl-2-(tert-butyl)-6,7-dihydro-4h-pyrazolo[1,5-a]pyrrolo[3,4-d]pyrimidine-5,8-dione	406572	119288	206041	61703.2	46361.6
7.691_602.27724	6-hydroxy-1-(hydroxymethyl)-5-{2-[2-(hydroxymethyl)-1-pyrrolidinyl]-2-oxoethyl}-1,4a-dimethyldecahydro-2-naphthalenyl [3-(trifluoromethyl)phenyl]carbamate	1385.51	1009.92	1104.52	40364.3	122593
0.81_186.01030	6-hydroxy-2-(methylsulfanyl)-4-pyrimidinecarboxylic acid	246064	328691	587545	1.41434e+06	2.15415e+06
1.533_248.14119	6-hydroxy-5a,9-dimethyl-3-methylene-3a,4,5,5a,6,7,9a,9b-octahydronaphtho[1,2-b]furan-2(3h)-one	169597	567412	370679	158765	142745
10.265_352.22242	6-ketoprostaglandin f1α	120454	26288.4	10073.4	36802.5	21081.9
1.536_159.06833	6-methoxyquinoline	1.14837e+06	3.17375e+06	6.88773e+06	1.80368e+07	2.76723e+07
9.437_502.14652	6-o-[(2e)-3-(4-hydroxyphenyl)-2-propenoyl]-1-o-[(2e)-3-phenyl-2-propenoyl]-β-d-glucopyranose	189045	14605.5	8744.67	2070.21	4020.21
8.924_462.20909	6-o-pentopyranosyl-1-o-[(2,6,6-trimethyl-1-cyclohexen-1-yl)carbonyl]-β-d-glucopyranose	986174	757698	855281	1.02284e+06	434935
5.126_242.05788	7-(2-chloroethyl)theophylline	128701	104344	90203	55934.3	63872.5
7.011_250.15682	7,8-bis(hydroxymethyl)-1,4a-dimethyl-3,4,4a,5,6,7-hexahydro-2h-benzo[7]annulen-2-one	170969	1.77585e+06	3.07411e+06	1.71578e+06	1.66584e+06
4.116_380.16678	7-{[(2e)-3,7-dimethyl-2,6-octadien-1-yl]oxy}-1,3-dihydroxy-9h-xanthen-9-one	398668	623477	689519	911021	400594
2.754_162.03166	7-hydroxycoumarine	484024	368779	95120.4	28349.8	28485.6
16.186_448.25895	7-hydroxycoumarinyl arachidonate	128885	61485.3	19642.4	54306.1	72618.3
4.951_176.04732	7-Methoxycoumarin	39958	58242.1	98740.2	37578.5	203373
0.95_248.14124	7-methyl-3-methylene-6-(3-oxobutyl)-3,3a,4,7,8,8a-hexahydro-2h-cyclohepta[b]furan-2-one	16484.2	23914.3	32540.8	52427.3	68906.7
14.216_304.20707	7α-hydroxytestosterone	3435.53	9658.77	28793.5	63624.8	391885
16.179_320.23479	8(s)-hydroxy-(5z,9e,11z,14z)-eicosatetraenoic acid	16097.2	1676	1437.58	2475.31	3563.62
17.285_292.24004	9(z),11(e),13(e)-octadecatrienoic acid methyl ester	1.41268e+06	15028.8	3403.78	60704.7	73992.3
8.758_380.21974	9,9b-dihydroxy-6,6,9a-trimethyl-1-oxo-1,3,5,5a,6,7,8,9,9a,9b-decahydronaphtho[1,2-c]furan-5-yl hexanoate	15335.5	70626.6	56772.1	5626.36	5931.52
15.464_294.21946	9-oxo-10(e),12(e)-octadecadienoic acid	1.15076e+07	1.74529e+06	843818	2.45487e+06	1.33486e+06
14.632_292.20377	9s,13r-12-oxophytodienoic acid	5.9227e+06	1.03663e+06	438385	959184	308189
4.24_339.22559	A-834735	6158.66	2487.54	16084.1	148643	269701
17.978_302.22434	Abietic acid	11707.9	14266	16388.3	102937	23976.2
8.129_264.13536	Abscisic acid	166937	135234	43908.8	15675.4	62051
5.217_382.18306	Adb-fubinaca	79123.7	40538.7	104527	914801	2.49379e+06
7.731_366.20417	Adb-pinaca	50500.5	45801.6	4034.39	719.778	1204.67
7.51_374.19356	Adb-pinaca pentanoic acid metabolite	162857	131297	337465	5.32291e+06	4.53941e+06
1.181_267.09656	Adenosine	635317	6.08756e+06	1.58323e+06	50822.8	99350.3
1.125_347.06294	Adenosine 5′-monophosphate	113468	526670	102475	32399.8	116202
8.177_368.14655	Ah 7959	182881	7.01375e+06	8.4077e+06	3.47536e+06	4.11606e+06
12.613_302.19155	Allethrin	1834.68	1662.65	6163	11377.5	57297.2
9.114_350.20909	Andrographolide	37726.9	58244.3	6009.05	669.366	1303.77
2.536_328.11497	Androsin	569159	1.87537e+06	1.01706e+06	23674.5	365996
9.133_166.06302	Apocynin	3592.59	25026.7	87646.4	4812.88	5352.96
17.251_304.24010	Arachidonic acid	77164.2	5749.42	7560.16	20274.8	9154.13
14.924_338.28192	Arachidonic acid ethyl ester	85654.6	314116	84962.4	104378	123177
3.741_574.19960	Arctiin	99000.5	1.52436e+06	880206	4251.12	378807
6.509_246.12556	Arglabin	1.18813e+06	425443	595972	404883	237229
15.327_506.36049	Asiatic acid	12529.8	1214.74	1048.77	1370.57	2214.03
19.006_596.39200	Astaxanthin	28002.4	15058	35149.2	5602.96	5505.77
4.641_393.23622	Athpinaca isomer 1	26629.5	49269.5	83544.2	122998	134217
5.197_393.23622	Athpinaca isomer 2	108513	251877	466305	437682	293097
7.019_232.14630	Atractylenolide II	153474	2.07829e+06	2.70377e+06	1.52461e+06	1.50339e+06
8.123_494.23369	Atractyloside A	4.68219e+06	4.06541e+06	7.82123e+06	1.51207e+07	1.21001e+07
17.753_308.23496	Avocadyne 1-acetate	1.61768e+06	33428.6	18569.6	244473	186777
19.004_338.15533	Bavachinin	107372	42401.2	88994.4	15681.4	8859.54
5.986_187.08444	Benzoguanamine	17095.7	95009.6	99767	78756.9	156496
3.744_212.08371	Benzyl benzoate	131620	886602	420048	5700.68	219021
3.76_158.07326	Benzyl methacrylate	25010.3	184612	119148	7288.43	37098.4
8.776_335.11553	Berberine	64695	54470.8	64690.9	86188.1	103032
1.17_321.09906	Berberrubine	12692.9	53653.9	176542	292682	543651
6.974_372.17773	Biocytin	2907.61	4008.9	4729.29	180542	211861
13.492_218.18817	Bis(2-butoxyethyl) ether	38068.8	45123	36395.9	106285	93120.4
11.801_386.17280	Bis(methylbenzylidene)sorbitol	7.71398e+06	5.80726e+06	7.38424e+06	1.25576e+07	1.69224e+07
4.599_192.07869	Bmk methyl glycidate	72817.2	93701.1	121146	5429.06	29802.4
6.472_452.33603	Boldenone undecylenate	33531.2	92611	78149.9	56779.3	51879.2
16.906_467.30113	Buprenorphine	12809.2	192079	1323.14	8271.2	2048.9
6.1_316.09460	Byakangelicol	483858	259793	598143	43888.8	42202.1
2.746_180.04226	Caffeic acid	578090	453238	112454	48894.5	62238.8
2.824_180.04198	Caffeic acid	470009	273571	41758.8	41564.8	27781.3
2.814_312.04700	Caftaric acid	1.79751e+06	1.37609e+06	207653	223774	92166
6.319_478.14573	Calceolarioside B	129709	52197.9	15710.5	5521.99	7318.83
9.501_370.14111	Calocarpin	69942.6	14078.5	20874.4	1170.76	1539.5
6.661_196.07358	Cantharidin	5920.7	5428.94	8973.13	75811.2	102776
1.233_201.13645	Capryloylglycine	26921.8	70667.1	94816.3	34573	85207.5
5.134_290.07890	Catechin	2.58174e+07	1.96077e+07	1.60364e+07	5.63522e+06	3.39856e+06
8.475_388.15199	Cetirizine	29549.9	14505.6	104531	45044.5	15365.2
5.364_354.09434	Chlorogenic acid	70598.7	39342.8	75762	249779	292416
1.134_192.02699	Citric acid	2.37854e+06	3.65247e+06	3.90514e+06	497090	881801
5.434_240.09925	Cmpf	24837.2	19273	485324	981512	1.50795e+06
4.458_250.12040	Coenzyme q1	227544	1.39004e+06	1.66431e+06	862504	1.14205e+06
4.734_246.08914	Columbianetin	64157.1	1.67127e+06	751108	10050.2	251661
2.256_359.15780	Coniferin	61419.3	1.15509e+06	404403	107995	191866
11.179_328.22477	Corchorifatty acid f	8.0143e+06	3.19453e+06	2.19805e+06	3.93965e+06	1.48564e+06
6.305_378.18813	Cumyl-pica n-pentanoic acid metabolite	324192	999520	852959	1.7567e+06	2.02047e+06
1.141_541.06120	Cyclic adp-ribose	119710	294734	198113	333145	412037
11.446_188.12010	Cyclohexyl phenyl ketone	170432	19659.5	7984.07	20412.6	8212.06
6.635_198.17320	Cycluron	29946.6	21266.5	9938.24	5066.13	36395.5
0.908_192.06266	D-(-)-Quinic acid	313268	219739	74904.4	93014.5	173019
4.52_332.10969	D(-)-Salicin	1.23151e+06	174158	165814	209208	57975.6
0.945_226.06785	D-(+)-glucose	1.46522e+06	2.30513e+06	3.31147e+06	1.37715e+07	2.75371e+07
12.665_171.16229	Decanamide	253337	247874	233811	360760	536354
5.658_232.17856	Decanophenone	40890.6	29642.9	22003.5	30142.1	60225.6
3.937_315.24086	Decanoylcarnitine	60570.5	150987	46571.9	1728.86	4133.72
2.575_246.08913	Decursinol	744455	1.99693e+06	1.26288e+06	381593	593637
1_174.01573	Dehydroascorbic acid	1.23092e+06	2.10504e+06	2.20692e+06	667446	1.36649e+06
17.881_467.28817	Delsoline	1496.58	49461.5	9131.75	1569.71	2026.84
5.011_228.07866	Demethoxyyangonin	3582.75	42147.3	47821.4	1571.69	3728.43
5.956_271.15709	Desomorphine	18718.1	36186.5	27145.5	17498.3	17004
2.248_214.13580	Desthiobiotin	138476	827059	511740	504124	447027
5.696_434.21390	Dexamethasone acetate	149998	72635.8	40802.6	36052	54241.7
6.961_257.17794	Dextrorphan	38033.6	782738	339563	1237.7	56664.4
20.384_375.13952	Diethyl 2-{[(2-{[3-(trifluoromethyl)-2-pyridyl]amino}ethyl)amino]methylidene}malonate	271849	217109	216786	274200	506751
11.945_424.20952	Difenoxin	59638.4	64632.1	42852.9	54487.8	14083.5
8.775_236.17754	Dihydroartemisinic acid	4533.14	20527	15319.6	717.16	2237.39
17.683_520.33949	Dihydrocucurbitacin F	32240.8	7687.09	26239.5	207248	60717.7
1.902_276.09969	Dihydromethysticin	168075	197291	114834	110015	78298.7
5.121_388.20801	Dihydroroseoside	955183	218598	174648	72479.4	253335
7.229_300.06329	Diosmetin	1.1055e+06	3.18896e+06	2.96061e+06	127233	278182
6.519_462.11602	Diosmetin-7-O-β-D-glucopyranoside	92355.2	78086.2	69894.4	23955.1	31098.8
17.138_504.30861	Dipyridamole	3959.36	1459.89	49385.1	870.522	41193.9
1.811_174.10878	Dl-arginine	383933	355253	334348	587727	951948
1.426_206.04266	dl-Thioctic acid	372546	200138	178251	17369.8	34438.5
1.69_419.12486	Dolutegravir	70150	62529.2	44806.9	41449.7	39858.3
14.769_317.23474	Drofenine	9.48296e+06	9.24048e+06	9.14899e+06	9.74291e+06	1.71075e+07
9.715_299.28233	D-sphingosine	3.40599e+06	1.66565e+06	459414	312246	374512
19.349_402.34558	D-δ-tocopherol	453237	400105	443409	578881	1.02936e+06
1.62_185.10520	Ecgonine	128958	41300.2	26589.6	9450.05	69976.9
17.574_472.35509	Echinocystic acid	2366.58	3314.23	9112.21	31955.8	36013.9
17.443_308.23496	Eicosapentaenoic acid	258593	4826.83	3010.88	25255.9	16650.9
10.416_308.19858	Eicosatetraynoic acid	5.05287e+06	814539	450726	436070	261177
4.681_418.14652	Eleutheroside B/Syringin	662727	739391	506229	346703	214790
6.397_270.05257	Emodin	103593	55999.3	78667.1	19759	27489.1
7.281_434.12045	Engeletin	302270	290852	380605	926259	644633
5.124_288.06340	Eriodictyol	2.01819e+06	674726	1.08958e+06	414161	393461
5.371_222.08916	Ethyl ferulate	10349.1	14269.7	56568.8	95258	167347
17.332_169.11026	Ethyl-2-amino-1-cyclohexene-1-carboxylate	616242	436778	378749	486987	804408
0.961_292.09035	Ethylenediaminetetraacetic acid	142741	26743.7	49695.1	36789.4	151166
12.911_166.06302	Ethylparaben	303737	231261	241227	259654	386821
8.229_344.08946	Eupatilin	5859.02	7831.63	125190	1463.78	5464.13
6.247_377.24124	Famprofazone	111704	535051	493472	1.35249e+06	1.79851e+06
15.349_264.20884	Farnesyl Acetate	35446.9	53424.6	41028	49099.4	16278
2.384_341.18361	Fenethylline	11692.1	18033.3	352095	687477	541189
8.779_422.21437	Fludrocortisone acetate	1172.38	1055.3	11976.8	28476.2	50728.5
7.021_452.20212	Fluocinolone acetonide	11434.5	118433	145521	205914	202938
8.675_309.13436	Fluoxetine	80916	28128.1	6953.65	5485.32	2827.36
4.418_475.24181	Fluspirilene	356340	1.05723e+06	1.79346e+06	1.73297e+06	1.45079e+06
2.539_462.17230	Forsythoside E	3.75901e+06	8.52614e+06	1.90031e+07	5.18456e+07	6.75199e+07
1.437_226.04773	Fraxetin	416461	205748	62643.3	6506.2	8369.66
1.436_208.03715	Fraxetin	322522	163697	49899.9	4473.53	5234.93
5.668_232.10990	Fraxinellone	239914	1.79117e+06	840224	9773.23	96468.1
17.716_171.12589	Gabapentin	730206	417431	360759	547312	991419
5.092_388.13616	Geniposide	10685.3	436481	626643	6489.69	60764.1
8.066_284.06804	Genkwanin	5768.02	51440.9	64504.3	5061.29	4588.22
7.437_356.10974	Gentiopicrin	130954	41858.4	8822.72	9221.33	10546
7.772_218.16705	Germacrone	30378.5	129756	120146	82681.9	155088
7.934_406.12550	Ginkgolide K	114357	47750.2	43206.2	26784.3	3422.97
3.008_519.23170	Gisadenafil	19448	710270	3.3034e+06	101279	1.15114e+06
0.868_445.17758	Glipizide	41642.9	546439	391320	623835	431635
0.879_196.05749	Gluconic acid	423360	303354	127374	171951	194869
16.241_453.28543	Glycerophospho-n-palmitoyl ethanolamine	6.47496e+06	2.25284e+06	683736	390646	328274
6.111_446.12120	Glycitin	21116.1	50119.2	521671	51725.9	112756
14.164_518.19418	Gossypol-acetic acid	27247	121673	318526	986.671	7046.19
0.938_230.00878	Guanabenz	265064	11017.8	13241.2	20129.8	32377.1
10.318_598.27753	Handelin	91859	16849.1	5648.3	40280.3	5958.11
0.86_275.11255	Haplamine	2.14496e+06	2.37506e+06	4.70308e+06	1.3094e+07	2.33388e+07
4.343_330.09432	Helicid	3.53435e+06	3.12302e+06	2.78579e+06	3.55479e+06	6.1637e+06
20.635_190.13561	Heptanophenone	126171	66333.1	128243	137081	173393
3.387_494.19854	Herkinorin	2374.46	160187	144062	4377.31	89226
8.337_610.18987	Hesperidin	143719	64942.1	49258.2	26933.1	24419.1
9.853_482.19404	Heteroclitin D	301446	4291.43	1436.18	63190.5	28571.6
6.107_216.15140	Hexylcinnamaldehyde	68924.7	464044	377748	313439	516495
7.295_300.06264	Hydroxygenkwanin	189371	634457	417626	19918.7	52475.7
7.472_206.13069	Ibuprofen	75155.7	81565.3	30640	6488.66	5517.34
17.518_229.16776	Icaridin	433119	286439	225031	317509	541335
1.317_175.06346	Indole-3-acetic acid	10225.7	18966.7	81361.1	128575	176810
5.436_290.09009	Indole-3-acetyl-l-aspartic acid	60683.9	3300.22	1972.87	1506.82	1681.26
3.158_187.06334	Indole-3-acrylic acid	3.89198e+06	2.3015e+06	1.15593e+06	377234	768608
7.479_280.13002	Ipriflavone	599613	550447	205962	52225.7	37864
15.042_222.16143	Isobornyl methacrylate	78444.6	16417	4519.24	16915.7	12430.6
12.91_194.09432	Isobutyl 4-hydroxybenzoate	628034	553952	526597	590766	824879
7.937_260.10481	Isomeranzin	989.514	1350.37	2070.03	123303	1280.51
8.927_464.16722	Isomucronulatol 7-O-glucoside	80781.1	20975.4	7093.18	2902.7	3732.75
6.633_464.09422	Isoquercitrin	139245	131793	170094	138714	131604
7.913_210.12557	Jasmonic acid	528558	94823.1	24305.2	264917	359061
6.591_327.20441	Jwh-175	76583.2	319577	174036	1556.46	27518.3
4.187_286.04764	Kaempferol	114373	72031.3	55413.4	46410.5	18349.7
14.707_314.18584	Kahweol	219234	60096.3	23560.6	33783.3	8254.8
3.752_230.09432	Kavain	2.69853e+06	1.43892e+07	8.81141e+06	60986.5	2.96226e+06
17.99_721.43943	Khasianine	1222.05	67799.7	790.558	838.481	980.545
17.332_151.09973	L-(-)-norephedrine	37726.9	30472.4	22573.5	28297.9	50012.3
16.715_324.26622	Labdanolic acid	168831	4161.55	4169.36	9469.31	10549.9
0.878_169.07365	L-alanyl-l-proline	129390	299566	303936	386413	552316
19.918_197.17747	Laurolactam	736987	453978	576021	817983	1.06452e+06
12.423_338.20918	Lauryl gallate	13355.3	7595.26	5163	10665	4419.87
1.202_612.15083	L-glutathione oxidized	188174	208621	198803	339457	539133
0.823_155.06898	L-histidine	371247	165898	99449.6	57890.6	196972
3.756_190.09943	Ligustilide	302912	2.49687e+06	1.23144e+06	29902.4	472353
1.477_230.13070	Lindenenol	73450	306940	162411	76816.3	81063.7
19.084_280.23994	Linoleic acid	253765	68533	180295	19149.6	18291.6
18.002_306.25563	Linolenic acid ethyl ester	168647	15202.5	2471.41	7878.77	2379.64
7.478_442.18257	Lobetyolin	3.08426e+06	3.17252e+06	1.80501e+06	495036	438544
2.431_376.13618	Loganic acid	2900.7	8758.26	53414.3	15779.1	306441
3.953_436.15702	Loganin	3597.05	4364.08	94109.2	163314	235736
0.772_334.02386	Lormetazepam	63935.4	124755	97938.8	26139.5	53345.2
1.738_165.07902	L-phenylalanine	1.88525e+06	2.05603e+06	1.5507e+06	1.20141e+06	2.45734e+06
0.922_180.06259	L-Sorbose	6.31569e+06	6.27941e+06	7.23303e+06	3.63027e+07	8.34108e+07
3.173_204.08988	L-tryptophan	1.92281e+06	955978	401269	121435	292652
3.206_204.08945	L-Tryptophan	529046	292833	160150	50922.1	133578
0.954_164.04735	L-tyrosine	735535	743665	543622	513769	954500
21.813_424.37052	Lupenone	216141	48868	62809.7	152553	31920
22.481_426.38543	Lupeol	581309	74040.8	141964	394279	117511
6.321_442.18288	Lusitanicoside	45119.7	7606.11	14026.2	320615	491269
4.088_369.19979	Mab-chminaca metabolite m10	1.53589e+06	480167	1.04104e+06	1.44842e+06	759044
7.943_610.28293	Manidipine	175824	428916	414503	380866	96135.1
6.326_541.19829	Melittoside	19267.6	136353	173955	72000.2	101660
0.872_165.04555	Methionine sulfoxide	204446	265460	454076	266287	165660
7.015_568.17845	Methyl (1s,4ar,6s,7r,7as)-1-(β-d-glucopyranosyloxy)-4a,7-dihydroxy-6-{[(2e)-3-(4-hydroxyphenyl)-2-propenoyl]oxy}-7-methyl-1,4a,5,6,7,7a-hexahydrocyclopenta[c]pyran-4-carboxylate	1.01941e+06	531553	524707	279707	312937
4.071_529.23487	Methyl (2s,4s,6s,12br)-2-(benzylamino)-4-(2-fluorophenyl)-1,2,3,4,6,7,12,12b-octahydroindolo[2,3-a]quinolizine-6-carboxylate	29496.8	37615.1	72423	210908	221735
2.17_435.22561	Methyl (2s,4s,6s,12bs)-4-(4-fluorophenyl)-2-(isopropylamino)-1,2,3,4,6,7,12,12b-octahydroindolo[2,3-a]quinolizine-6-carboxylate	99645.8	259697	613265	767879	729317
1.632_460.15666	Methyl 2-{[2-o-(6-deoxy-α-l-mannopyranosyl)-β-d-glucopyranosyl]oxy}benzoate	7521.49	31335.1	105821	362900	494022
4.941_490.20360	Methyl 2-hydroxy-4-{3-[(4-oxo-3-phenyl-4h-chromen-7-yl)oxy]propoxy}-3-propylbenzoate	886191	1.97515e+06	3.03134e+06	3.4406e+06	2.70884e+06
5.243_178.06244	Methyl 4-hydroxycinnamate	18478.8	510332	12878.1	9375.01	17010.2
8.074_498.20757	Methyl n-{[(2r)-1-(methoxyacetyl)-4-(3-pyridinylcarbonyl)-2-piperazinyl]carbonyl}-o-methyl-l-tyrosinate	5749.65	18194.4	57120.8	91418.5	44997.5
13.601_287.28227	Methyl palmitate	309925	293393	237629	313603	477005
13.572_263.13091	Methyl-1-(5-fluoropentyl)-1h-indole-3-carboxylate	1083.13	913.222	1109.72	78258	859.014
6.967_275.18852	Mgk 264	40153.9	825834	361187	2672.1	58939.3
19.077_356.29235	Monoolein	629413	829114	230262	50703	136838
7.155_302.04248	Morin	198840	77338.7	61330	90704.5	57186.3
6.977_568.17928	Mulberroside	125250	68688	90713.3	44352.7	50248.5
19.269_238.22952	Muscone	328486	221049	186468	315757	419390
12.336_401.27763	Myriocin	12114.7	6198.5	4912.34	17424.5	5501.02
5.583_540.23993	N-({(2r,4s,5r)-5-[1-methyl-3-(2-naphthyl)-1h-pyrazol-5-yl]-1-azabicyclo[2.2.2]oct-2-yl}methyl)-1,3-benzodioxole-5-carboxamide	30645	46923.9	129745	1.85915e+06	3.00473e+06
17.356_486.28956	N-({(2r,4s,5r)-5-[3-(3,4-dimethoxyphenyl)-1-methyl-1h-pyrazol-5-yl]-1-azabicyclo[2.2.2]oct-2-yl}methyl)-2,2-dimethylpropanamide	16009.2	31657.3	30423.5	44037.5	82203.3
11.118_350.20673	N-({(2r,4s,5r)-5-[3-(4-methoxyphenyl)-1-methyl-1h-pyrazol-5-yl]-1-azabicyclo[2.2.2]oct-2-yl}methyl)acetamide	188499	112777	77422.5	172514	102937
2.488_486.13157	N-(1-amino-1-oxo-2-propanyl)-1,3,4-trihydroxy-5-({[4-(trifluoromethoxy)phenyl]carbamoyl}amino)cyclohexanecarboxamide	74629.6	239980	303786	478751	648524
5.04_440.18839	N-(1-amino-1-oxo-2-propanyl)-1,3,4-trihydroxy-5-{[(4-methylphenyl)carbamoyl]amino}cyclohexanecarboxamide	5616.23	42851.8	217941	3.03618e+06	3.72925e+06
7.296_506.23533	N-(4-{[(1s,4s)-4-{3,5-dimethyl-1-[4-(2-methyl-2-propanyl)phenyl]-1h-pyrazol-4-yl}-2-cyclopenten-1-yl]sulfamoyl}phenyl)acetamide	2654.4	26448.2	15754.5	135256	197026
2.344_312.12068	N,n-dimethyl-n'-[2-(methylthio)-7-phenylpyrazolo[1,5-a][1,3,5]triazin-4-yl]iminoformamide	13471.1	38012.9	205131	185923	396582
21.79_309.30326	N,n-dimethylsphingosine	9.45635e+07	6.83343e+07	1.07284e+08	1.45342e+08	1.66982e+08
8.706_518.30757	N-[(1s,2s,8s,8as)-8-hydroxy-7-{(2s)-1-[(2r)-2-(methoxymethyl)-1-pyrrolidinyl]-1-oxo-2-propanyl}-1,4a-dimethyldecahydro-2-naphthalenyl]-5-pyrimidinecarboxamide	28254.3	5273.25	3456.95	4559.55	4369.53
16.516_584.32307	N-[(1s,3as,5s,7ar)-5-hydroxy-7a-{3-[4-(2-methoxyphenyl)-1-piperazinyl]-3-oxopropyl}-3,3,5-trimethyloctahydro-1h-inden-1-yl]nicotinamide	145290	17442.9	17032	5272.21	7258.75
1.897_431.12379	N-[(2s,11as)-5,11-dioxo-7-(2-thienyl)-2,3,5,10,11,11a-hexahydro-1h-pyrrolo[2,1-c][1,4]benzodiazepin-2-yl]-2-methoxyacetamide	7350.13	14258.1	128882	335910	458124
6.986_396.21476	N-[(4-benzyl-1,4-oxazinan-2-yl)methyl]-6-morpholinonicotinamide	73029.6	158520	109744	30640	23846.1
3.778_334.11731	N-[5-(4-chlorophenyl)-3-methylisoxazol-4-yl]-n'-piperidinourea	13266	464068	232173	2409.44	59741.9
0.829_454.10699	N-[5,10-dioxo-1-(2-thienylacetyl)dodecahydrodipyrrolo[1,2-a:3',2'-e][1,4]diazepin-7-yl]cyclopropanecarboxamide	1.65791e+06	1.06012e+06	1.24391e+06	758664	310174
8.067_470.21271	N-{[(1s,4s,6s)-4-{[5-(2-fluorophenyl)-1,3,4-oxadiazol-2-yl]methyl}-6-isopropyl-3-methyl-2-cyclohexen-1-yl]methyl}isonicotinamide	38774.9	49282.1	63499.9	137971	210259
7.902_456.19868	N-{[(2r,3s,4r,5s)-3,4-dihydroxy-5-{2-[(2r)-2-(methoxymethyl)-1-pyrrolidinyl]-2-oxoethyl}tetrahydro-2-furanyl]methyl}-3-fluorobenzamide	22190.9	121807	255162	253283	303426
4.497_476.18797	N-{[(2r,3s,4r,5s)-3,4-dihydroxy-5-{2-oxo-2-[4-(2-pyridinyl)-1-piperazinyl]ethyl}tetrahydro-2-furanyl]methyl}-2-furamide	929725	2.77114e+06	4.93063e+06	4.27886e+06	4.41595e+06
5.624_490.20335	N-{[(2r,3s,4r,5s)-3,4-dihydroxy-5-{2-oxo-2-[4-(2-pyridinyl)-1-piperazinyl]ethyl}tetrahydro-2-furanyl]methyl}-4-methylbenzamide	259548	254978	467329	551001	509571
9.219_458.21453	N-{[(2r,3s,4r,5s)-5-{2-[benzyl(methyl)amino]-2-oxoethyl}-3,4-dihydroxytetrahydro-2-furanyl]methyl}-4-methylbenzamide	30835	11904.4	10792.5	10711.8	12293.9
21.14_458.23338	N-{[(2r,4s,5r)-5-{2-methyl-6-[4-(trifluoromethyl)phenyl]-4-pyrimidinyl}-1-azabicyclo[2.2.2]oct-2-yl]methyl}cyclobutanecarboxamide	46371.3	49358.1	55066.6	75106.9	166265
21.824_409.22805	N-{[(2r,4s,5s)-5-(1-piperidinylmethyl)-1-azabicyclo[2.2.2]oct-2-yl]methyl}-4-(trifluoromethyl)benzamide	181560	151750	196768	282269	412362
5.491_385.15236	N-{[(2r,4s,5s)-5-(4-morpholinylmethyl)-1-azabicyclo[2.2.2]oct-2-yl]methyl}-2-thiophenesulfonamide	17117.9	17074.1	34948.3	44398.9	52969.1
7.62_323.17312	N'-{[2-(4-methylpiperazino)phenyl]methylene}nicotinohydrazide	66454.5	140299	83209.4	31377.4	24402.4
1.936_351.18913	N-{3-[5-(tert-butyl)-2-methyl-3-furyl]-1-methyl-1h-pyrazol-5-yl}-2-methylbenzamide	5765.71	5349.93	36895.4	317272	469328
4.636_539.18318	N-{4-[2-(benzylamino)-2-oxoethyl]-7-hydroxy-8-(hydroxymethyl)-4a,8-dimethyl-4,4a,5,6,7,8,8a,9-octahydronaphtho[2,3-d][1,3]thiazol-2-yl}-2-thiophenecarboxamide	2911.28	114770	92470.3	3225.96	48283.2
5.53_516.21843	N-{5-hydroxy-4,8a-dimethyl-6-[1-oxo-1-(4-thiomorpholinyl)-2-propanyl]-4,4a,5,6,7,8,8a,9-octahydronaphtho[2,3-d][1,3]thiazol-2-yl}-1-methyl-1h-pyrrole-2-carboxamide	4113.31	3407.49	8110.69	62203.7	87904.5
3.632_320.10193	N1-(2,2-dimethoxyethyl)-n2-[3-(trifluoromethyl)phenyl]ethanediamide	85060.8	1.6638e+06	670251	2652.75	182958
1.202_391.04165	N1-(2-chloro-6-phenoxybenzyl)-4-fluorobenzene-1-sulfonamide	300243	541398	512562	18444.5	74620.8
3.587_284.12518	N1,n5-bis(3-pyridinyl)pentanediamide	1.99227e+06	2.61204e+07	1.39255e+07	128077	4.64457e+06
6.763_328.09451	N1-benzyl-2-[(2-oxo-3-piperidyl)carbonyl]hydrazine-1-carbothioamide	68063.3	63593.2	73518.2	65047.2	44514.3
5.615_294.10944	N2-[2-(2-pyridyl)ethyl]-4-hydroxyquinazoline-2-carboxamide	727707	8.74233e+06	2.79478e+06	22181.8	420144
9.963_440.20455	N2-{[(3r,4r,5r)-4,5-dihydroxy-3-{[(4-methylphenyl)carbamoyl]amino}-1-cyclohexen-1-yl]carbonyl}-d-leucinamide	39848.8	13960.7	9364.48	7102.67	3175.88
5.601_207.08898	N-Acetyl-L-phenylalanine	492881	217065	310213	218101	187877
1.845_185.08402	Naphthaleneacetamide	6992.44	9937.44	109151	6705.66	253616
6.007_624.16899	Narcissoside	15963.3	6371.54	3937.87	2485.71	3155.47
7.642_272.06834	Naringenin	42996.5	17087.2	10002.4	2285.35	4299.15
5.121_272.06836	Naringenin chalcone	660651	462630	428324	130982	71547.8
2.544_282.10960	N'-cyano-n-[2-(trifluoromethyl)phenyl]pyrrolidine-1-carboximidamide	694580	2.12283e+06	1.19266e+06	25556.4	437843
17.055_437.27760	Neoline/Bullatine B	999.818	90242.2	8461.29	915.72	1937.37
2.727_266.11531	Nevirapine	222837	709638	777427	1.63803e+06	1.23025e+06
1.143_663.10874	Nicotinamide adenine dinucleotide (nad+)	104132	244862	132332	526201	595836
5.343_192.04231	Noreugenin	213651	143793	187079	609523	668254
0.862_666.22118	Nystose	260346	171344	52478.2	132170	209274
3.926_282.14560	Octyl gallate	187384	267540	122258	80731.1	60024.5
20.432_281.27114	Oleamide	3.41218e+08	3.44662e+08	3.25694e+08	4.73606e+08	6.87258e+08
22.964_438.34957	Oleanolic acid	1332.88	2101.31	6253.34	48685.1	70859.5
16.81_544.33767	Oleic acid-biotin	15415.8	4027.56	18028.8	160332	33853.4
18.412_325.29783	Oleoyl ethanolamide	218756	205276	208526	326868	443050
21.826_618.60671	Oleoyl ethylamide	2.08479e+06	1.58008e+06	2.42079e+06	3.51448e+06	4.78945e+06
16.411_363.31346	Oleyl anilide	1407.91	19995.3	1703.55	1081.02	1198.8
6.418_476.13042	Ononin	88214.7	122108	301010	39205.2	193963
16.889_298.15676	Ostruthin	856.602	723.256	737.542	65720.6	1143.24
19.513_528.38151	Pachymic acid	47749.6	142343	11679.1	3557.32	5127.45
4.384_460.16004	Paeonolide	2724.86	2900.82	42633.2	172747	225872
13.199_426.20418	Paliperidone	49393.5	14109.6	3074.42	3245.5	4625.04
16.638_299.28224	Palmitoyl ethanolamide	259610	135282	547613	194414	93204.2
1.879_219.11001	Pantothenic acid	750112	1.02788e+06	1.09255e+06	886357	1.82577e+06
7.795_480.21925	Paramethasone acetate	9216.21	1410.91	3150.47	64563.8	52258.7
8.235_314.07883	Pectolinarigenin	134046	1.39884e+06	2.02888e+06	2780.65	19104.3
5.928_475.29915	Peg n10	56244.5	38987.9	32824.2	51270.1	43144
6.214_519.32561	Peg n11	39871.9	29806.9	20948.3	40293.3	50322.4
1.021_235.99009	Perfluoro-tert-butyl alcohol	354697	623405	508709	267260	516357
5.046_403.14776	Perphenazine	3642.35	758175	1.20141e+06	1326.94	45750.8
2.514_264.09965	Peucedanol	1.71631e+06	5.18579e+06	2.93488e+06	2.02785e+06	1.91548e+06
9.5_372.15717	Phillygenin	650006	126335	413539	223604	34154.1
6.963_274.08397	Phloretin	289892	182836	127062	104114	108104
7.363_274.08398	Phloretin	123774	76133.9	81518.1	59014.9	75046.6
7.387_436.13607	Phloridzin	177771	131323	151890	82721.3	143110
5.047_436.13594	Phloridzin	170727	420421	589747	876607	124973
16.283_532.33885	Phytolaccagenin	60578.3	2471.95	1827.7	3344.89	4627.89
8.445_492.16234	Picroside I	11452.6	25204.6	38868.9	102126	55064.7
17.104_323.28224	Pinolenic acid ethyl ester	409761	523280	454301	685410	1.05944e+06
1.192_240.14722	Pirbuterol	459475	661956	573359	412116	981733
8.257_224.10480	Pogostone	55349	20871	17192.3	42600.6	29673.9
19.202_738.42071	Polyphyllin VI	3639.48	528644	4324.87	4087.85	6348.61
6.265_594.19237	Poncirin	940.25	2293.8	1575.02	2596.94	51726.5
8.532_362.17279	Ponicidin/Rubescensin B	50590	5054.51	1839.44	679.454	825.094
10.361_358.18117	Prednisone	39244	1123.82	997.994	1136.82	1285.34
7.241_259.17177	Primaquine	29655.5	18299.1	12326.9	2440	33595.7
5.916_514.16701	Prim-O-glucosylcimifugin	9955.66	585551	963493	27784.2	780053
4.9_578.14129	Procyanidin B1	8.81878e+07	4.89093e+07	4.70572e+07	2.86406e+07	1.98456e+07
12.925_350.11535	Prodiamine	9491.09	52000.7	81337.2	7942.15	12215.9
0.927_228.14716	Prolylleucine	510340	406240	601982	482788	750045
12.825_356.25626	Prostaglandin f1α	43074.3	31696.9	31748.9	112161	40301.5
11.364_417.21499	Protostemonine	628.291	538.123	496.217	281109	848.787
5.91_302.04248	Quercetin	136908	61881.5	37566.9	31829.3	26228.9
7.148_448.10045	Quercitrin	130248	50832	38220.1	52972.8	37807.4
7.197_448.09950	Quercitrin	516024	189153	117074	210158	144948
1.489_358.01040	Quinol-8-yl 5-isoxazol-5-ylthiophene-2-sulfonate	206016	68487.9	17875.2	4788.92	9334.49
3.837_268.13018	Ranitidine	422766	2.88602e+06	1.17704e+06	106160	124985
6.291_608.26683	Reserpine	50740.2	87037.7	123883	192083	178471
5.399_204.07865	Resorcinol diglycidyl ether	37255.6	86100	142692	96941.1	124665
0.872_542.12291	Rhusflavanone	920902	913687	3.47123e+06	2.38131e+07	2.97786e+07
16.719_667.42912	Rosamultin	42406.7	1264.78	3288.72	12741.4	2652.81
7.217_428.16735	Rosarin	89778.1	103556	312153	339978	345523
4.849_445.19472	Rosavin	4.6071e+06	2.80626e+06	3.69124e+06	1.17359e+06	6.14599e+06
6.376_296.12501	Rosin	179501	3.79644e+06	792516	31747	130019
5.893_364.18848	Rubescensin A	139738	122137	63711.4	5502.11	10427.4
6.468_610.15183	Rutin	677525	384026	466830	395880	412851
3.373_300.12007	Salidroside	68632.3	1.09609e+06	502390	152613	130574
1.28_226.08408	Sarracenin	93547.4	60628.1	62933.5	34784.1	45979.7
5.333_354.09494	Scopolin	145775	128828	187500	256448	211255
13.338_194.13069	Sedanolide	707238	36853.6	32480.5	133083	66323
5.004_192.11508	Senkyunolide A	8582.18	35519.7	48808.6	174072	350376
8.148_206.09432	Senkyunolide h	94070.7	3.417e+06	4.16318e+06	1.5456e+06	1.80865e+06
13.934_352.09453	Sesamolin	6339.18	48046.5	116426	1206.51	2055.57
4.451_462.13613	Sibiricose a3	1.0797e+06	702309	799127	628450	779333
2.778_518.16117	Sibiricose A5	49040	58705.6	60877.7	344066	286458
7.094_474.20850	Sildenafil	359439	766045	914183	767920	618144
1.735_364.18451	Spectinomycin	2.09692e+06	821419	778091	165112	255881
0.74_202.21575	Spermine	107048	479077	86085.2	11086.6	22192
22.173_842.52574	Spiramycin	360039	296307	295881	28476.9	44961
11.794_408.15468	Ssr161421	153128	200075	145885	288943	403854
1.23_388.11995	Surcose	427169	1.39687e+06	3.09917e+06	2.01026e+07	1.1942e+07
3.76_198.05283	Syringic acid	82833.5	22708.7	12967.6	24142.2	37355.3
4.18_304.05817	Taxifolin	237694	132184	96518.3	81575.4	32271
5.716_462.11510	Tectoridin	78380	51222.1	66354.3	52312.4	106153
7.313_682.21242	Tenuifoliside A	218184	42349	7843.51	1966.38	2483.43
11.807_368.16227	Testosterone sulfate	106534	96347.4	109662	171411	244197
12.043_288.17238	Tetranor-12(s)-hete	48453	1900.84	1056.47	2636.38	2257.06
0.813_179.98453	Theophylline	1.87684e+06	3.13918e+06	5.70136e+06	1.31754e+07	1.96637e+07
9.718_490.18296	Thiosildenafil	1322.1	89927.9	191810	68454.1	231103
7.051_430.21900	Thymolphthalein	550670	5.95067e+06	7.16899e+06	5.24068e+06	4.83654e+06
2.439_273.17270	Tilidine	381018	2.18295e+06	528175	8092.15	54462.6
20.586_740.43666	Timosaponin A-III	2218.15	259365	1828.88	2910.19	4533.91
20.334_401.15480	Tnp-470	113368	30377.1	45635.6	41872.4	60278.4
12.269_324.22978	Tofa	140471	2484.47	2159.52	3429.16	4989.22
6.047_278.16295	Tolycaine	121772	121112	40455.4	3659.19	11865
7.016_574.24053	Toosendanin	149371	67242.5	39954.3	24011.3	20369.4
4.083_164.04695	trans-4-Hydroxycinnamic acid	1.45652e+06	1.80326e+06	795797	63351.4	100411
9.126_210.12524	trans-Jasmonic Acid	28648.1	3291.14	135152	68778.5	86061.6
1.817_219.11065	Trans-zeatin	2.86508e+06	3.77743e+06	4.25344e+06	3.53338e+06	4.50959e+06
6.749_492.12679	Tricin 5-o-β-d-glucoside	9958.27	5564.77	14073	6530.45	9982.61
8.086_436.13585	Trilobatin	54156.2	4505.72	28292.6	16327.3	7606.07
6.319_252.09967	Trinexapac-ethyl	18148.4	9271	8835.96	24220.7	7257.63
8.744_358.14141	Triptonide	24497.6	37324.1	105304	11863.5	17394.5
5.666_250.12040	Trolox	375628	2.5692e+06	1.16543e+06	18435.8	130220
4.044_160.10003	Tryptamine	189861	338316	174055	198529	276690
1.103_566.05292	Uridine 5'-diphosphogalactose	5.12511e+06	4.31765e+06	2.83356e+06	6.93545e+06	4.33341e+06
1.12_324.03415	Uridine monophosphate (ump)	156913	470221	125461	208600	240704
2.929_168.04225	Vanillic acid	68387.6	38769	59988.7	48092.1	51147.2
7.915_266.15170	Verrucarol	115334	385409	390125	130699	178756
18.244_477.31419	Victoria pure blue bo	532610	224913	221920	87633	512019
18.727_470.26418	Withanolide a	5858.91	935417	465051	4537.62	12678.1
11.366_202.02655	Xanthotoxol	654.093	563.701	516.595	109869	883.644
6.581_196.07358	Xanthoxyline	2349.87	3863.94	3611.24	34345	45698.5
6.475_329.22008	Xlr11 n-(2-fluoropentyl) isomer	16317.6	111545	60163.2	1122.18	8332.53
2.045_381.16331	Zeatin-7-n-glucoside	31109.7	127093	141231	647310	645938
2.993_426.17249	Α-d-glucopyranosyl 3-o-(2-methylbutanoyl)-α-d-glucopyranoside	13151.6	25119.7	213756	622903	488552
15.317_278.22432	Α-eleostearic acid	3.79165e+06	4.78594e+06	4.19932e+06	3.82405e+06	8.76741e+06
18.775_750.45184	α-Hederin	4988.13	62180	87248.3	305376	461652
5.451_226.12043	Β-asarone	26715.4	15605.4	189049	270088	452533
22.551_348.22972	Β-cortolone	2226.12	46705.9	4273.99	3093.73	3423.48
18.033_278.22428	Γ-linolenic acid	98452.5	38594.3	49513.9	2841.81	3299.79
19.149_312.26616	Γ-linolenic acid ethyl ester	3.0827e+06	2.08659e+06	1.14222e+06	2.65128e+06	3.65558e+06
0.904_178.04669	Δ-gluconic acid δ-lactone	446240	560128	358254	947614	1.70746e+06
