# Supplementary material for: Non-targeted metabolomics reveals the taste variations during Baccaurea ramiflora Lour. fruit maturation
Source: Front Plant Sci. 2024 Jul 8;15:1420231. doi: 10.3389/fpls.2024.1420231 (PMC11260711; doi:10.3389/fpls.2024.1420231)
Supplement: Supplementary file 3 [file Table_2.xlsx]

## Sheet: Sheet1
The main metabolic pathways
X.Pathway	Count	Count.All	Pvalue	Pathway.ID	KEGG.Names	KEGG.IDs
2-Oxocarboxylic acid metabolism	2	134	0.00514791	map01210	L-tyrosine;L-tryptophan	C00082+C00078
Metabolic pathways	7	1712	0.0209016	map01100	Spermine;Citric acid;Nicotinamide adenine dinucleotide (nad+);Adenosine;6-ketoprostaglandin f1α;5-hydroxyindole-3-acetic acid;Jasmonic acid	C00750+C00158+C00003+C00212+C05961+C05635+C08491
Biosynthesis of secondary metabolites	4	1207	0.0138085	map01110	L-tyrosine;2-hydroxycinnamic acid;L-tryptophan;Taxifolin	C00082+C01772+C00078+C01617
Biosynthesis of amino acids	2	128	0.00470877	map01230	L-tyrosine;L-tryptophan	C00082+C00078
Tryptophan metabolism	2	81	0.00191877	map00380	L-tryptophan;5-hydroxyindole-3-acetic acid	C00078+C05635
Tyrosine metabolism	1	78	0.0414118	map00350	Salidroside	C06046
Glucosinolate biosynthesis	2	77	0.00173606	map00966	L-tyrosine;L-tryptophan	C00082+C00078
Arachidonic acid metabolism	2	75	0.00294324	map00590	6-ketoprostaglandin f1α;11β-prostaglandin f2α	C05961+C05959
Biosynthesis of unsaturated fatty acids	2	74	0.00139445	map01040	Γ-linolenic acid;Linoleic acid	C06426+C01595
Phenylalanine metabolism	2	72	0.00152009	map00360	L-tyrosine;2-hydroxycinnamic acid	C00082+C01772
Phenylpropanoid biosynthesis	2	66	0.00127925	map00940	L-tyrosine;2-hydroxycinnamic acid	C00082+C01772
Pyrimidine metabolism	1	65	0.0312108	map00240	Uridine monophosphate (ump)	C00105
Isoflavonoid biosynthesis	1	64	0.0474096	map00943	Ononin	C10509
Monoterpenoid biosynthesis	1	58	0.0278917	map00902	Loganin	C01433
Fructose and mannose metabolism	1	54	0.0401422	map00051	L-Sorbose	C00247
Aminoacyl-tRNA biosynthesis	2	52	0.000796015	map00970	L-tyrosine;L-tryptophan	C00082+C00078
Glycine, serine and threonine metabolism	1	50	0.0398268	map00260	L-tryptophan	C00078
Ascorbate and aldarate metabolism	1	49	0.0364891	map00053	Dehydroascorbic acid	C05422
Cyanoamino acid metabolism	1	45	0.0359118	map00460	L-tyrosine	C00082
alpha-Linolenic acid metabolism	1	44	0.0235541	map00592	Jasmonic acid	C08491
Monobactam biosynthesis	1	39	0.0311941	map00261	L-tyrosine	C00082
Zeatin biosynthesis	1	39	0.0413799	map00908	Zeatin-7-n-glucoside	C16443
Glutathione metabolism	1	38	0.028407	map00480	Dehydroascorbic acid	C05422
Phenylalanine, tyrosine and tryptophan biosynthesis	2	35	0.000360043	map00400	L-tyrosine;L-tryptophan	C00082+C00078
beta-Alanine metabolism	1	32	0.00173104	map00410	Pantothenic acid	C00864
Thiamine metabolism	1	31	0.0248703	map00730	L-tyrosine	C00082
Pyruvate metabolism	1	31	0.0149949	map00620	2-isopropylmalic acid	C02504
Glycolysis / Gluconeogenesis	1	31	0.0166475	map00010	D(-)-Salicin 水杨苷	C01451
Biotin metabolism	1	28	0.021005	map00780	Biocytin	C05552
Alanine, aspartate and glutamate metabolism	1	28	0.0459396	map00250	Citric acid	C00158
Pantothenate and CoA biosynthesis	1	28	0.00151466	map00770	Pantothenic acid	C00864
Linoleic acid metabolism	2	28	0.000199074	map00591	Γ-linolenic acid;Linoleic acid	C06426+C01595
Cutin, suberine and wax biosynthesis	1	27	0.0130714	map00073	16-hydroxyhexadecanoic acid	C18218
Betalain biosynthesis	1	24	0.0193054	map00965	L-tyrosine	C00082
Valine, leucine and isoleucine biosynthesis	1	23	0.0111445	map00290	2-isopropylmalic acid	C02504
Citrate cycle (TCA cycle)	1	20	0.0330266	map00020	Citric acid	C00158
Oxidative phosphorylation	1	16	0.0265069	map00190	Nicotinamide adenine dinucleotide (nad+)	C00003
Plant hormone signal transduction	1	12	0.01034	map04075	Indole-3-acetic acid	C00954
