# Supplementary material for: Non-targeted metabolomics reveals the taste variations during Baccaurea ramiflora Lour. fruit maturation
Source: Front Plant Sci. 2024 Jul 8;15:1420231. doi: 10.3389/fpls.2024.1420231 (PMC11260711; doi:10.3389/fpls.2024.1420231)
Supplement: Supplementary file 4 [file Table_3.xlsx]

## Sheet: A
The peak area of metabolites for hierarchical analysis clustering was selected
Name	Class	BR1	BR2	BR3	BR4	BR5
Perfluoro-tert-butyl alcohol	Alcohols	354697	623405	508709	267260	516357
Berberine	Alkaloids and derivatives	64695	54470.8	64690.9	86188.1	103032
Berberrubine	Alkaloids and derivatives	12692.9	53653.9	176542	292682	543651
Delsoline	Alkaloids and derivatives	1496.58	49461.5	9131.75	1569.71	2026.84
Dextrorphan	Alkaloids and derivatives	38033.6	782738	339563	1237.7	56664.4
Ecgonine	Alkaloids and derivatives	128958	41300.2	26589.6	9450.05	69976.9
Neoline/Bullatine B	Alkaloids and derivatives	999.818	90242.2	8461.29	915.72	1937.37
Protostemonine	Alkaloids and derivatives	628.291	538.123	496.217	281109	848.787
Reserpine	Alkaloids and derivatives	50740.2	87037.7	123883	192083	178471
Tryptamine	Alkaloids and derivatives	189861	338316	174055	198529	276690
Decanamide	Amines	253337	247874	233811	360760	536354
Dipyridamole	Amines	3959.36	1459.89	49385.1	870.522	41193.9
N,n-dimethylsphingosine	Amines	9.45635e+07	6.83343e+07	1.07284e+08	1.45342e+08	1.66982e+08
Nevirapine	Amines	222837	709638	777427	1.63803e+06	1.23025e+06
Oleoyl ethanolamide	Amines	218756	205276	208526	326868	443050
Prodiamine	Amines	9491.09	52000.7	81337.2	7942.15	12215.9
Ranitidine	Amines	422766	2.88602e+06	1.17704e+06	106160	124985
Spermine	Amines	107048	479077	86085.2	11086.6	22192
2-hydroxyphenylalanine	Amino acid derivatives	1.02513e+06	791406	483083	239714	709729
Biocytin	Amino acid derivatives	2907.61	4008.9	4729.29	180542	211861
Capryloylglycine	Amino acid derivatives	26921.8	70667.1	94816.3	34573	85207.5
Gabapentin	Amino acid derivatives	730206	417431	360759	547312	991419
L-alanyl-l-proline	Amino acid derivatives	129390	299566	303936	386413	552316
Methionine sulfoxide	Amino acid derivatives	204446	265460	454076	266287	165660
N-Acetyl-L-phenylalanine	Amino acid derivatives	492881	217065	310213	218101	187877
Dl-arginine	Amino acids	383933	355253	334348	587727	951948
L-histidine	Amino acids	371247	165898	99449.6	57890.6	196972
L-phenylalanine	Amino acids	1.88525e+06	2.05603e+06	1.5507e+06	1.20141e+06	2.45734e+06
L-tryptophan	Amino acids	1.92281e+06	955978	401269	121435	292652
L-Tryptophan	Amino acids	529046	292833	160150	50922.1	133578
L-tyrosine	Amino acids	735535	743665	543622	513769	954500
Primaquine	Aminoquinolines and derivatives	29655.5	18299.1	12326.9	2440	33595.7
3,4-dimethylbenzoic acid	Benzene and derivatives	84786	635412	339464	5087.14	126259
Benzyl benzoate	Benzene and derivatives	131620	886602	420048	5700.68	219021
Buprenorphine	Benzene and derivatives	12809.2	192079	1323.14	8271.2	2048.9
Cetirizine	Benzene and derivatives	29549.9	14505.6	104531	45044.5	15365.2
Fluoxetine	Benzene and derivatives	80916	28128.1	6953.65	5485.32	2827.36
Fluspirilene	Benzene and derivatives	356340	1.05723e+06	1.79346e+06	1.73297e+06	1.45079e+06
Glipizide	Benzene and derivatives	41642.9	546439	391320	623835	431635
Guanabenz	Benzene and derivatives	265064	11017.8	13241.2	20129.8	32377.1
Naphthaleneacetamide	Benzene and derivatives	6992.44	9937.44	109151	6705.66	253616
Octyl gallate	Benzene and derivatives	187384	267540	122258	80731.1	60024.5
Sildenafil	Benzene and derivatives	359439	766045	914183	767920	618144
Syringic acid	Benzene and derivatives	82833.5	22708.7	12967.6	24142.2	37355.3
Vanillic acid	Benzene and derivatives	68387.6	38769	59988.7	48092.1	51147.2
10-hydroxyligustroside	Carbohydrates	23742.7	5290.56	16915.6	46475.1	86550
Bis(methylbenzylidene)sorbitol	Carbohydrates	7.71398e+06	5.80726e+06	7.38424e+06	1.25576e+07	1.69224e+07
D-(+)-glucose	Carbohydrates	1.46522e+06	2.30513e+06	3.31147e+06	1.37715e+07	2.75371e+07
Gluconic acid	Carbohydrates	423360	303354	127374	171951	194869
Lactose	Carbohydrates	427169	1.39687e+06	3.09917e+06	2.01026e+07	1.1942e+07
L-Sorbose	Carbohydrates	6.31569e+06	6.27941e+06	7.23303e+06	3.63027e+07	8.34108e+07
Lusitanicoside	Carbohydrates	45119.7	7606.11	14026.2	320615	491269
Nystose	Carbohydrates	260346	171344	52478.2	132170	209274
Sibiricose a3	Carbohydrates	1.0797e+06	702309	799127	628450	779333
Uridine 5'-diphosphogalactose	Carbohydrates	5.12511e+06	4.31765e+06	2.83356e+06	6.93545e+06	4.33341e+06
Zeatin-7-n-glucoside	Carbohydrates	31109.7	127093	141231	647310	645938
Δ-gluconic acid δ-lactone	Carbohydrates	446240	560128	358254	947614	1.70746e+06
Pogostone	Carbonyl compounds	55349	20871	17192.3	42600.6	29673.9
Catechin	Catechin	2.58174e+07	1.96077e+07	1.60364e+07	5.63522e+06	3.39856e+06
Nicotinamide adenine dinucleotide (nad+)	Cofactors	104132	244862	132332	526201	595836
7-hydroxycoumarine	Coumarins	484024	368779	95120.4	28349.8	28485.6
Columbianetin	Coumarins	64157.1	1.67127e+06	751108	10050.2	251661
D-(-)-Quinic acid	Coumarins	313268	219739	74904.4	93014.5	173019
Fraxetin	Coumarins	416461	205748	62643.3	6506.2	8369.66
Ostruthin	Coumarins	856.602	723.256	737.542	65720.6	1143.24
Scopolin	Coumarins	145775	128828	187500	256448	211255
7-Methoxycoumarin	Coumarins and derivatives	39958	58242.1	98740.2	37578.5	203373
(+/-)12(13)-dihome	Fatty acids	50870.1	230919	170222	178485	69920.6
(15z)-9,12,13-trihydroxy-15-octadecenoic acid	Fatty acids	9.23421e+06	1.52691e+06	583015	1.36521e+06	897391
(5ξ,9ξ)-17-hydroxykaur-15-en-19-oic acid	Fatty acids	104864	18767.3	2641.37	2986.2	4850.28
(9z,12z)-6,8-dihydroxy-9,12-octadecadienoic acid	Fatty acids	5.65778e+06	1.51183e+06	1.88755e+06	4.1238e+06	1.00355e+06
16-hydroxyhexadecanoic acid	Fatty acids	65136.9	110609	34752	38368.3	81796.8
2-isopropylmalic acid	Fatty acids	322599	576738	192211	19393.1	97051.5
8(s)-hydroxy-(5z,9e,11z,14z)-eicosatetraenoic acid	Fatty acids	16097.2	1676	1437.58	2475.31	3563.62
Corchorifatty acid f	Fatty acids	8.0143e+06	3.19453e+06	2.19805e+06	3.93965e+06	1.48564e+06
Linoleic acid	Fatty acids	253765	68533	180295	19149.6	18291.6
Prostaglandin f1α	Fatty acids	43074.3	31696.9	31748.9	112161	40301.5
trans-Jasmonic Acid	Fatty acids	28648.1	3291.14	135152	68778.5	86061.6
Γ-linolenic acid	Fatty acids	98452.5	38594.3	49513.9	2841.81	3299.79
10-nitrolinoleate	Fatty acyls[FA]	689.993	928.52	41415.2	302870	183983
11(z),14(z),17(z)-eicosatrienoic acid	Fatty acyls[FA]	127472	5676.44	6069.64	7668.06	8843.04
11β-prostaglandin f2α	Fatty acyls[FA]	2.91263e+06	184236	99838.9	180665	158055
1-linoleoyl glycerol	Fatty acyls[FA]	1.09806e+06	442406	292016	323585	249926
2-arachidonoyl glycerol	Fatty acyls[FA]	35996.9	8627.42	2964.43	2332.67	2840.53
3-methoxy prostaglandin f1α	Fatty acyls[FA]	14377.9	63871.6	31531.5	25507.5	23862.7
6-ketoprostaglandin f1α	Fatty acyls[FA]	120454	26288.4	10073.4	36802.5	21081.9
7-hydroxycoumarinyl arachidonate	Fatty acyls[FA]	128885	61485.3	19642.4	54306.1	72618.3
9(z),11(e),13(e)-octadecatrienoic acid methyl ester	Fatty acyls[FA]	1.41268e+06	15028.8	3403.78	60704.7	73992.3
9-oxo-10(e),12(e)-octadecadienoic acid	Fatty acyls[FA]	1.15076e+07	1.74529e+06	843818	2.45487e+06	1.33486e+06
Arachidonic acid	Fatty acyls[FA]	77164.2	5749.42	7560.16	20274.8	9154.13
Arachidonic acid ethyl ester	Fatty acyls[FA]	85654.6	314116	84962.4	104378	123177
Avocadyne 1-acetate	Fatty acyls[FA]	1.61768e+06	33428.6	18569.6	244473	186777
Decanoylcarnitine	Fatty acyls[FA]	60570.5	150987	46571.9	1728.86	4133.72
Eicosatetraynoic acid	Fatty acyls[FA]	5.05287e+06	814539	450726	436070	261177
Farnesyl Acetate	Fatty acyls[FA]	35446.9	53424.6	41028	49099.4	16278
Jasmonic acid	Fatty acyls[FA]	528558	94823.1	24305.2	264917	359061
Linolenic acid ethyl ester	Fatty acyls[FA]	168647	15202.5	2471.41	7878.77	2379.64
Methyl palmitate	Fatty acyls[FA]	309925	293393	237629	313603	477005
Oleamide	Fatty acyls[FA]	3.41218e+08	3.44662e+08	3.25694e+08	4.73606e+08	6.87258e+08
Pinolenic acid ethyl ester	Fatty acyls[FA]	409761	523280	454301	685410	1.05944e+06
Α-eleostearic acid	Fatty acyls[FA]	3.79165e+06	4.78594e+06	4.19932e+06	3.82405e+06	8.76741e+06
Γ-linolenic acid ethyl ester	Fatty acyls[FA]	3.0827e+06	2.08659e+06	1.14222e+06	2.65128e+06	3.65558e+06
Rhusflavanone	Flavanone	920902	913687	3.47123e+06	2.38131e+07	2.97786e+07
(+)-Catechin hydrate	Flavonoids	6.16321e+07	4.56736e+07	4.25626e+07	1.54704e+07	1.1e+07
5-Hydroxy-6,7-dimethoxylflavone	Flavonoids	75223.7	61834.1	78120	46923.6	43880.4
Diosmetin	Flavonoids	1.1055e+06	3.18896e+06	2.96061e+06	127233	278182
Engeletin	Flavonoids	302270	290852	380605	926259	644633
Eriodictyol	Flavonoids	2.01819e+06	674726	1.08958e+06	414161	393461
Eupatilin	Flavonoids	5859.02	7831.63	125190	1463.78	5464.13
Genkwanin	Flavonoids	5768.02	51440.9	64504.3	5061.29	4588.22
Glycitin	Flavonoids	21116.1	50119.2	521671	51725.9	112756
Hesperidin	Flavonoids	143719	64942.1	49258.2	26933.1	24419.1
Hydroxygenkwanin	Flavonoids	189371	634457	417626	19918.7	52475.7
Ipriflavone	Flavonoids	599613	550447	205962	52225.7	37864
Isomucronulatol 7-O-glucoside	Flavonoids	80781.1	20975.4	7093.18	2902.7	3732.75
Isoquercitrin	Flavonoids	139245	131793	170094	138714	131604
Kaempferol	Flavonoids	114373	72031.3	55413.4	46410.5	18349.7
Morin	Flavonoids	198840	77338.7	61330	90704.5	57186.3
Narcissoside	Flavonoids	15963.3	6371.54	3937.87	2485.71	3155.47
Naringenin chalcone	Flavonoids	660651	462630	428324	130982	71547.8
Naringenin	Flavonoids	42996.5	17087.2	10002.4	2285.35	4299.15
Noreugenin	Flavonoids	213651	143793	187079	609523	668254
Ononin	Flavonoids	88214.7	122108	301010	39205.2	193963
Pectolinarigenin	Flavonoids	134046	1.39884e+06	2.02888e+06	2780.65	19104.3
Phloridzin	Flavonoids	177771	131323	151890	82721.3	143110
Poncirin	Flavonoids	940.25	2293.8	1575.02	2596.94	51726.5
Prim-O-glucosylcimifugin	Flavonoids	9955.66	585551	963493	27784.2	780053
Procyanidin B1	Flavonoids	8.81878e+07	4.89093e+07	4.70572e+07	2.86406e+07	1.98456e+07
Quercetin	Flavonoids	136908	61881.5	37566.9	31829.3	26228.9
Quercitrin	Flavonoids	516024	189153	117074	210158	144948
Rutin	Flavonoids	677525	384026	466830	395880	412851
Taxifolin	Flavonoids	237694	132184	96518.3	81575.4	32271
Tectoridin	Flavonoids	78380	51222.1	66354.3	52312.4	106153
Trilobatin	Flavonoids	54156.2	4505.72	28292.6	16327.3	7606.07
Ligustilide	Furanones	302912	2.49687e+06	1.23144e+06	29902.4	472353
2,5-Furandicarboxylic acid	Furoic acid and derivatives	210773	318544	406771	47955.5	87516.6
5-hydroxyindole-3-acetic acid	Indole and derivatives	117418	85726.5	54570.5	8149.91	2440.72
Indole-3-acetic acid	Indole and derivatives	10225.7	18966.7	81361.1	128575	176810
Indole-3-acetyl-l-aspartic acid	Indole and derivatives	60683.9	3300.22	1972.87	1506.82	1681.26
Indole-3-acrylic acid	Indole and derivatives	3.89198e+06	2.3015e+06	1.15593e+06	377234	768608
Arctiin	Lignans	99000.5	1.52436e+06	880206	4251.12	378807
Uridine monophosphate (ump)	Nucleic acids	156913	470221	125461	208600	240704
7-(2-chloroethyl)theophylline	Nucleotide and derivatives？	128701	104344	90203	55934.3	63872.5
Citric acid	Organic acids	2.37854e+06	3.65247e+06	3.90514e+06	497090	881801
3-methoxycinnamic acid	Organic acids？	7415.88	7816.58	8197.75	130721	14997.3
4-methoxysalicylic acid	Organic acids？	1.23386e+06	731640	955823	929030	1.41098e+06
Sterol lipids[ST]	Paramethasone acetate	24798.7	5454.88	1747.42	110996	58573.8
Androsin	Phenol	569159	1.87537e+06	1.01706e+06	23674.5	365996
Forsythoside E	Phenol	3.75901e+06	8.52614e+06	1.90031e+07	5.18456e+07	6.75199e+07
Gossypol-acetic acid	Phenol	27247	121673	318526	986.671	7046.19
Helicid	Phenol	3.53435e+06	3.12302e+06	2.78579e+06	3.55479e+06	6.1637e+06
Lauryl gallate	Phenol	13355.3	7595.26	5163	10665	4419.87
Mulberroside A	Phenol	125250	68688	90713.3	44352.7	50248.5
Salidroside	Phenol	68632.3	1.09609e+06	502390	152613	130574
Xanthoxyline	Phenol	2349.87	3863.94	3611.24	34345	45698.5
(-)-Catechin gallate	Phenolic acids	30519	3517.07	2632.21	3470.27	3972.49
D(-)-Salicin	Phenolic acids	1.23151e+06	174158	165814	209208	57975.6
Ethyl ferulate	Phenolic acids	10349.1	14269.7	56568.8	95258	167347
Ethylparaben	Phenolic acids	303737	231261	241227	259654	386821
Isobutyl 4-hydroxybenzoate	Phenolic acids	628034	553952	526597	590766	824879
Paeonolide	Phenolic acids	2724.86	2900.82	42633.2	172747	225872
Perphenazine	Phenothiazines	3642.35	758175	1.20141e+06	1326.94	45750.8
(-)-Syringaresnol-4-O-β-D-apiofuranosyl-(1→2)-β-D-glucopyranoside	Phenylpropanoids	45423.7	252190	676388	2402.83	18197.1
1-Caffeoylquinic acid	Phenylpropanoids	161243	262324	246483	12971.4	45013.5
4,5-dicaffeoylquinic acid	Phenylpropanoids	36794.7	49196.7	182223	19068.7	16472.3
4-coumaric acid	Phenylpropanoids	159188	92131.9	116441	53035.7	43944
5,7-Dihydroxy-4-methylcoumarin	Phenylpropanoids	29886.6	43638.5	72639.6	397570	414002
Byakangelicol	Phenylpropanoids	483858	259793	598143	43888.8	42202.1
Caftaric acid	Phenylpropanoids	1.79751e+06	1.37609e+06	207653	223774	92166
Calceolarioside B	Phenylpropanoids	129709	52197.9	15710.5	5521.99	7318.83
Chlorogenic acid	Phenylpropanoids	70598.7	39342.8	75762	249779	292416
Coniferin	Phenylpropanoids	61419.3	1.15509e+06	404403	107995	191866
Decursinol	Phenylpropanoids	744455	1.99693e+06	1.26288e+06	381593	593637
Eleutheroside B/Syringin	Phenylpropanoids	662727	739391	506229	346703	214790
Heteroclitin D	Phenylpropanoids	301446	4291.43	1436.18	63190.5	28571.6
Ibuprofen	Phenylpropanoids	75155.7	81565.3	30640	6488.66	5517.34
Isomeranzin	Phenylpropanoids	989.514	1350.37	2070.03	123303	1280.51
Methyl 4-hydroxycinnamate	Phenylpropanoids	18478.8	510332	12878.1	9375.01	17010.2
Peucedanol	Phenylpropanoids	1.71631e+06	5.18579e+06	2.93488e+06	2.02785e+06	1.91548e+06
Phillygenin	Phenylpropanoids	650006	126335	413539	223604	34154.1
Picroside I	Phenylpropanoids	11452.6	25204.6	38868.9	102126	55064.7
Rosarin	Phenylpropanoids	89778.1	103556	312153	339978	345523
Rosavin	Phenylpropanoids	4.6071e+06	2.80626e+06	3.69124e+06	1.17359e+06	6.14599e+06
Rosin	Phenylpropanoids	179501	3.79644e+06	792516	31747	130019
Sibiricose A5	Phenylpropanoids	49040	58705.6	60877.7	344066	286458
Tenuifoliside A	Phenylpropanoids	218184	42349	7843.51	1966.38	2483.43
Xanthotoxol	Phenylpropanoids	654.093	563.701	516.595	109869	883.644
2-hydroxycinnamic acid	Polyketides[PK]	1.25267e+06	962307	582080	288926	856978
Apocynin	Polyketides[PK]	3592.59	25026.7	87646.4	4812.88	5352.96
Caffeic acid	Polyketides[PK]	578090	453238	112454	48894.5	62238.8
Demethoxyyangonin	Polyketides[PK]	3582.75	42147.3	47821.4	1571.69	3728.43
Dihydromethysticin	Polyketides[PK]	168075	197291	114834	110015	78298.7
Hexylcinnamaldehyde	Polyketides[PK]	68924.7	464044	377748	313439	516495
Phloretin	Polyketides[PK]	289892	182836	127062	104114	108104
Allethrin	Prenol lipids	1834.68	1662.65	6163	11377.5	57297.2
D-δ-tocopherol	Prenol lipids[PR]	453237	400105	443409	578881	1.02936e+06
Adenosine 5′-monophosphate	Purines and derivatives	113468	526670	102475	32399.8	116202
Theophylline	Purines and derivatives	1.87684e+06	3.13918e+06	5.70136e+06	1.31754e+07	1.96637e+07
Trans-zeatin	Purines and derivatives	2.86508e+06	3.77743e+06	4.25344e+06	3.53338e+06	4.50959e+06
Famprofazone	Pyrazoles	111704	535051	493472	1.35249e+06	1.79851e+06
Pirbuterol	Pyridine and derivatives	459475	661956	573359	412116	981733
Emodin	Quinone	103593	55999.3	78667.1	19759	27489.1
D-sphingosine	Sphingolipids[SP]	3.40599e+06	1.66565e+06	459414	312246	374512
19-nortestosterone	Steroids and derivatives	2.56393e+06	590148	264830	337885	81531.7
5α-dihydrotestosterone	Steroids and derivatives	306020	16824.4	4126.44	16829.6	22332.2
Fluocinolone acetonide	Steroids and derivatives	11434.5	118433	145521	205914	202938
Khasianine	Steroids and derivatives	1222.05	67799.7	790.558	838.481	980.545
Polyphyllin VI	Steroids and derivatives	3639.48	528644	4324.87	4087.85	6348.61
Prednisone	Steroids and derivatives	39244	1123.82	997.994	1136.82	1285.34
Testosterone sulfate	Steroids and derivatives	106534	96347.4	109662	171411	244197
Timosaponin A-III	Steroids and derivatives	2218.15	259365	1828.88	2910.19	4533.91
Withanolide a	Steroids and derivatives	5858.91	935417	465051	4537.62	12678.1
20(R)-Ginsenoside Rh1	Terpenoids	59744	2983.82	2605.06	5111.25	6773.78
20(S)-Ginsenoside Ck	Terpenoids	217975	53547.9	42336.7	39433.1	29277.7
Abietic acid	Terpenoids	11707.9	14266	16388.3	102937	23976.2
Andrographolide	Terpenoids	37726.9	58244.3	6009.05	669.366	1303.77
Arglabin	Terpenoids	1.18813e+06	425443	595972	404883	237229
Asiatic acid	Terpenoids	12529.8	1214.74	1048.77	1370.57	2214.03
Astaxanthin	Terpenoids	28002.4	15058	35149.2	5602.96	5505.77
Atractylenolide II	Terpenoids	153474	2.07829e+06	2.70377e+06	1.52461e+06	1.50339e+06
Atractyloside A	Terpenoids	4.68219e+06	4.06541e+06	7.82123e+06	1.51207e+07	1.21001e+07
Dihydroartemisinic acid	Terpenoids	4533.14	20527	15319.6	717.16	2237.39
Dihydrocucurbitacin F	Terpenoids	32240.8	7687.09	26239.5	207248	60717.7
Echinocystic acid	Terpenoids	2366.58	3314.23	9112.21	31955.8	36013.9
Fraxinellone	Terpenoids	239914	1.79117e+06	840224	9773.23	96468.1
Geniposide	Terpenoids	10685.3	436481	626643	6489.69	60764.1
Gentiopicrin	Terpenoids	130954	41858.4	8822.72	9221.33	10546
Germacrone	Terpenoids	30378.5	129756	120146	82681.9	155088
Ginkgolide K	Terpenoids	114357	47750.2	43206.2	26784.3	3422.97
Handelin	Terpenoids	91859	16849.1	5648.3	40280.3	5958.11
Lindenenol	Terpenoids	73450	306940	162411	76816.3	81063.7
Loganic acid	Terpenoids	2900.7	8758.26	53414.3	15779.1	306441
Loganin	Terpenoids	3597.05	4364.08	94109.2	163314	235736
Lupenone	Terpenoids	216141	48868	62809.7	152553	31920
Lupeol	Terpenoids	581309	74040.8	141964	394279	117511
Melittoside	Terpenoids	19267.6	136353	173955	72000.2	101660
Oleanolic acid	Terpenoids	1332.88	2101.31	6253.34	48685.1	70859.5
Pachymic acid	Terpenoids	47749.6	142343	11679.1	3557.32	5127.45
Phytolaccagenin	Terpenoids	60578.3	2471.95	1827.7	3344.89	4627.89
Ponicidin/Rubescensin B	Terpenoids	50590	5054.51	1839.44	679.454	825.094
Rosamultin	Terpenoids	42406.7	1264.78	3288.72	12741.4	2652.81
Rubescensin A	Terpenoids	139738	122137	63711.4	5502.11	10427.4
Sarracenin	Terpenoids	93547.4	60628.1	62933.5	34784.1	45979.7
Toosendanin	Terpenoids	149371	67242.5	39954.3	24011.3	20369.4
Triptonide	Terpenoids	24497.6	37324.1	105304	11863.5	17394.5
α-Hederin α-	Terpenoids	4988.13	62180	87248.3	305376	461652
dl-Thioctic acid	Vitamins	372546	200138	178251	17369.8	34438.5
Pantothenic acid	Vitamins	750112	1.02788e+06	1.09255e+06	886357	1.82577e+06

## Sheet: B
Comparative analysis of 10 groups of different metabolites in different stages
	Class	Fold_change ≥ 1.2 or ≤ 0.83
Name		BR1vsBR2	BR2vsBR3	BR3vsBR4	BR4vsBR5	BR1vsBR5	BR2VSBR4	BR2VSBR5	BR3VSBR5	BR1vs BR3	BR1vsBR4
Neoline/Bullatine B	Alkaloids and derivatives	-6.49599	3.41485	3.2079	-1.08112	-0.954365	6.62275	5.54163	2.12677	-3.08114	0.126759
Delsoline	Alkaloids and derivatives	-5.04657	2.43734	2.54039	-0.368731	-0.437564	4.97773	4.609	2.17166	-2.60922	-0.0688332
Dextrorphan	Alkaloids and derivatives	-4.36318	1.20485	8.09987	-5.51671	-0.575167	9.30472	3.78802	2.58317	-3.15833	4.94154
Tryptamine	Alkaloids and derivatives	-0.833422	0.958822	-0.189806	-0.478919	-0.543325	0.769016	0.290097	-0.668725	0.1254	-0.064406
Ecgonine	Alkaloids and derivatives	1.64268	0.635285	1.49247	-2.88849	0.881946	2.12776	-0.76073	-1.39602	2.27796	3.77043
Protostemonine	Alkaloids and derivatives	0.223499	0.116964	-9.14595	8.37151	-0.433969	-9.02898	-0.657468	-0.774432	0.340463	-8.80548
Berberine	Alkaloids and derivatives	0.248172	-0.248081	-0.413925	-0.257528	-0.671362	-0.662006	-0.919534	-0.671453	9.12767e-05	-0.413834
Reserpine	Alkaloids and derivatives	-0.778512	-0.509272	-0.632749	0.10604	-1.81449	-1.14202	-1.03598	-0.526709	-1.28778	-1.92053
Berberrubine	Alkaloids and derivatives	-2.07966	-1.71826	-0.729321	-0.893346	-5.42059	-2.44758	-3.34092	-1.62267	-3.79792	-4.52724
Spermine	Amines	-2.162	2.47642	2.95695	-1.00122	2.27015	5.43337	4.43215	1.95572	0.314421	3.27137
Ranitidine	Amines	-2.77115	1.29392	3.47085	-0.235512	1.75811	4.76477	4.52926	3.23534	-1.47723	1.99362
Decanamide	Amines	0.0314507	0.0842631	-0.625696	-0.572146	-1.08213	-0.541433	-1.11358	-1.19784	0.115714	-0.509982
Oleoyl ethanolamide	Amines	0.0917572	-0.0226681	-0.648477	-0.43876	-1.01815	-0.671145	-1.10991	-1.08724	0.069089	-0.579388
Nevirapine	Amines	-1.67109	-0.131622	-1.07518	0.413008	-2.46489	-1.2068	-0.793797	-0.662174	-1.80272	-2.8779
Prodiamine	Amines	-2.45388	-0.645386	3.35631	-0.621154	-0.36411	2.71093	2.08977	2.73516	-3.09927	0.257045
N,n-dimethylsphingosine	Amines	0.468673	-0.650757	-0.438009	-0.200248	-0.820341	-1.08877	-1.28901	-0.638257	-0.182083	-0.620093
Dipyridamole	Amines	-0.0902768	-3.87744	-2.01861	-0.386843	-6.37318	-5.89606	-6.2829	-2.40546	-3.96772	-5.98633
L-tryptophan	Amino acids	1.00817	1.25241	1.72438	-1.269	2.71595	2.97679	1.70779	0.455382	2.26057	3.98495
L-histidine	Amino acids	1.16209	0.738255	0.780637	-1.76659	0.914392	1.51889	-0.247695	-0.98595	1.90034	2.68098
2-hydroxyphenylalanine	Amino acids	0.373317	0.712146	1.01096	-1.56595	0.530467	1.7231	0.157149	-0.554997	1.08546	2.09642
L-tyrosine	Amino acids	-0.0158588	0.452048	0.081486	-0.893627	-0.375951	0.533534	-0.360093	-0.812141	0.436189	0.517675
L-phenylalanine	Amino acids	-0.125109	0.406945	0.368188	-1.03237	-0.382343	0.775133	-0.257234	-0.664179	0.281836	0.650024
Gabapentin	Amino acids	0.806765	0.210503	-0.601327	-0.857133	-0.441192	-0.390824	-1.24796	-1.45846	1.01727	0.415941
Dl-arginine	Amino acids	0.112009	0.0874952	-0.813796	-0.695735	-1.31003	-0.726301	-1.42204	-1.50953	0.199504	-0.614292
L-alanyl-l-proline	Amino acids	-1.21115	-0.0208938	-0.346375	-0.51535	-2.09376	-0.367269	-0.882619	-0.861725	-1.23204	-1.57841
Biocytin	Amino acids	-0.463374	-0.238419	-5.25457	-0.230788	-6.18715	-5.49298	-5.72377	-5.48535	-0.701793	-5.95636
Capryloylglycine	Amino acids	-1.39227	-0.424095	1.45549	-1.30134	-1.66221	1.0314	-0.26994	0.154155	-1.81636	-0.36087
N-Acetyl-L-phenylalanine	Amino acids	1.18311	-0.515136	0.508266	0.215208	1.39145	-0.00686985	0.208338	0.723474	0.667979	1.17624
Methionine sulfoxide	Amino acids	-0.376771	-0.774441	0.769952	0.684754	0.303494	-0.00448945	0.680264	1.45471	-1.15121	-0.38126
Buprenorphine	Benzene and derivatives	-3.90645	7.1816	-2.64413	2.01324	2.64426	4.53746	6.55071	-0.630891	3.27515	0.631016
Fluoxetine	Benzene and derivatives	1.52441	2.01617	0.342194	0.95612	4.8389	2.35837	3.31449	1.29831	3.54058	3.88278
Octyl gallate	Benzene and derivatives	-0.513756	1.12983	0.598733	0.427572	1.64237	1.72856	2.15613	1.0263	0.616069	1.2148
Benzyl benzoate	Benzene and derivatives	-2.75191	1.07773	6.20328	-5.26379	-0.734691	7.28101	2.01722	0.939486	-1.67418	4.5291
3,4-dimethylbenzoic acid	Benzene and derivatives	-2.9058	0.904436	6.06026	-4.63339	-0.574491	6.9647	2.33131	1.42687	-2.00136	4.0589
Syringic acid	Benzene and derivatives	1.86697	0.808342	-0.896652	-0.629753	1.1489	-0.0883101	-0.718063	-1.52641	2.67531	1.77866
Glipizide	Benzene and derivatives	-3.71392	0.481714	-0.672816	0.531352	-3.37367	-0.191103	0.34025	-0.141464	-3.23221	-3.90502
Sildenafil	Benzene and derivatives	-1.09168	-0.255054	0.251527	0.313014	-0.782197	-0.00352736	0.309487	0.564541	-1.34674	-1.09521
Guanabenz	Benzene and derivatives	4.58843	-0.2652	-0.604292	-0.685645	3.03329	-0.869492	-1.55514	-1.28994	4.32323	3.71894
Vanillic acid	Benzene and derivatives	0.818833	-0.62979	0.318893	-0.0888567	0.41908	-0.310897	-0.399753	0.230036	0.189043	0.507936
Fluspirilene	Benzene and derivatives	-1.56896	-0.762463	0.0494993	0.256408	-2.02551	-0.712964	-0.456556	0.305908	-2.33142	-2.28192
Cetirizine	Benzene and derivatives	1.02654	-2.84925	1.21451	1.55168	0.943488	-1.63474	-0.0830539	2.76619	-1.8227	-0.608197
Naphthaleneacetamide	Benzene and derivatives	1.43941	-5.08014	5.82605	-5.56441	-3.37909	0.745908	-4.8185	0.261645	-3.64074	2.18531
Nystose	Carbohydrates	0.603533	1.70711	-1.3326	-0.663002	0.315034	0.374503	-0.288499	-1.9956	2.31064	0.978036
Gluconic acid	Carbohydrates	0.480882	1.25193	-0.432924	-0.180511	1.11938	0.819008	0.638498	-0.613435	1.73281	1.29989
Δ-gluconic acid δ-lactone	Carbohydrates	-0.327936	0.644775	-1.40332	-0.84948	-1.93596	-0.758543	-1.60802	-2.2528	0.316839	-1.08648
Uridine 5'-diphosphogalactose	Carbohydrates	0.247339	0.607632	-1.29138	0.678488	0.242083	-0.683744	-0.00525597	-0.612888	0.85497	-0.436405
Zeatin-7-n-glucoside	Carbohydrates	-2.03045	-0.152165	-2.1964	0.00305998	-4.37596	-2.34857	-2.34551	-2.19334	-2.18261	-4.37902
Sibiricose a3	Carbohydrates	0.620449	-0.186318	0.346626	-0.310443	0.470314	0.160308	-0.150135	0.0361835	0.434131	0.780757
L-Sorbose	Carbohydrates	0.00831179	-0.203971	-2.3274	-1.20016	-3.72322	-2.53138	-3.73153	-3.52756	-0.195659	-2.52306
Bis(methylbenzylidene)sorbitol	Carbohydrates	0.409618	-0.346593	-0.766043	-0.430368	-1.13339	-1.11264	-1.543	-1.19641	0.063025	-0.703018
D-(+)-glucose	Carbohydrates	-0.65373	-0.52262	-2.05614	-0.999692	-4.23219	-2.57876	-3.57846	-3.05584	-1.17635	-3.23249
Lusitanicoside	Carbohydrates	2.56853	-0.882896	-4.51464	-0.615672	-3.44468	-5.39754	-6.01321	-5.13031	1.68563	-2.82901
Lactose	Carbohydrates	-1.70932	-1.14969	-2.69743	0.751338	-4.80509	-3.84711	-3.09577	-1.94609	-2.859	-5.55643
10-hydroxyligustroside	Carbohydrates	2.16599	-1.67686	-1.4581	-0.897078	-1.86605	-3.13496	-4.03204	-2.35518	0.489131	-0.96897
7-hydroxycoumarine	Coumarins and derivatives	0.392321	1.95493	1.74642	-0.0068954	4.08677	3.70135	3.69445	1.73952	2.34725	4.09367
Fraxetin	Coumarins and derivatives	1.0173	1.71565	3.26727	-0.363354	5.63687	4.98292	4.61957	2.90392	2.73295	6.00022
D-(-)-Quinic acid	Coumarins and derivatives	0.511605	1.55267	-0.312405	-0.895401	0.856468	1.24026	0.344863	-1.20781	2.06427	1.75187
Columbianetin	Coumarins and derivatives	-4.70319	1.15385	6.22372	-4.64618	-1.9718	7.37757	2.73139	1.57754	-3.54934	2.67438
Ostruthin	Coumarins and derivatives	0.244119	-0.028219	-6.47748	5.84515	-0.416428	-6.5057	-0.660546	-0.632327	0.2159	-6.26158
Scopolin	Coumarins and derivatives	0.178287	-0.541442	-0.451772	0.279682	-0.535245	-0.993214	-0.713532	-0.17209	-0.363155	-0.814927
7-Methoxycoumarin	Coumarins and derivatives	-0.543578	-0.761576	1.39373	-2.43615	-2.34757	0.632156	-1.804	-1.04242	-1.30515	0.0885781
(5ξ,9ξ)-17-hydroxykaur-15-en-19-oic acid	Fatty acyls[FA]	2.48222	2.82886	-0.177024	-0.699759	4.4343	2.65184	1.95208	-0.876783	5.31109	5.13406
Linolenic acid ethyl ester	Fatty acyls[FA]	3.47163	2.62091	-1.67264	1.72722	6.14712	0.948268	2.67549	0.0545862	6.09253	4.4199
9(z),11(e),13(e)-octadecatrienoic acid methyl ester	Fatty acyls[FA]	6.55456	2.14252	-4.1566	-0.285566	4.25492	-2.01408	-2.29964	-4.44216	8.69708	4.54048
Jasmonic acid	Fatty acyls[FA]	2.47875	1.96397	-3.4462	-0.438688	0.557834	-1.48223	-1.92092	-3.88489	4.44273	0.996522
Arachidonic acid ethyl ester	Fatty acyls[FA]	-1.87469	1.8864	-0.296925	-0.238914	-0.524132	1.58948	1.35056	-0.535838	0.0117064	-0.285218
Decanoylcarnitine	Fatty acyls[FA]	-1.31774	1.69689	4.75156	-1.25762	3.8731	6.44846	5.19084	3.49395	0.379157	5.13072
16-hydroxyhexadecanoic acid	Fatty acyls[FA]	-0.763925	1.67031	-0.142821	-1.09213	-0.328569	1.52748	0.435356	-1.23495	0.90638	0.763559
7-hydroxycoumarinyl arachidonate	Fatty acyls[FA]	1.06777	1.64627	-1.46714	-0.419219	0.827679	0.179127	-0.240092	-1.88636	2.71404	1.2469
2-isopropylmalic acid	Fatty acyls[FA]	-0.838176	1.58522	3.30908	-2.32321	1.73292	4.8943	2.57109	0.985869	0.747049	4.05613
2-arachidonoyl glycerol	Fatty acyls[FA]	2.06087	1.54118	0.345769	-0.284176	3.66364	1.88694	1.60277	0.0615925	3.60205	3.94782
(15z)-9,12,13-trihydroxy-15-octadecenoic acid	Fatty acyls[FA]	2.59637	1.38901	-1.22752	0.605315	3.36318	0.161492	0.766808	-0.622205	3.98538	2.75786
6-ketoprostaglandin f1α	Fatty acyls[FA]	2.19598	1.38388	-1.86926	0.803798	2.51441	-0.485378	0.31842	-1.06546	3.57986	1.71061
9-oxo-10(e),12(e)-octadecadienoic acid	Fatty acyls[FA]	2.72105	1.04846	-1.54065	0.878964	3.10783	-0.492184	0.38678	-0.661681	3.76952	2.22887
3-methoxy prostaglandin f1α	Fatty acyls[FA]	-2.15132	1.01838	0.305869	0.0961658	-0.730908	1.32425	1.42042	0.402035	-1.13294	-0.827074
11β-prostaglandin f2α	Fatty acyls[FA]	3.9827	0.88388	-0.855646	0.192891	4.20382	0.0282346	0.221126	-0.662754	4.86658	4.01093
Γ-linolenic acid ethyl ester	Fatty acyls[FA]	0.563047	0.869307	-1.21485	-0.46341	-0.245904	-0.345541	-0.808951	-1.67826	1.43235	0.217506
Eicosatetraynoic acid	Fatty acyls[FA]	2.63305	0.853732	0.0476916	0.739532	4.274	0.901424	1.64096	0.787224	3.48678	3.53447
Avocadyne 1-acetate	Fatty acyls[FA]	5.5967	0.848143	-3.71866	0.38836	3.11453	-2.87052	-2.48216	-3.3303	6.44484	2.72617
1-linoleoyl glycerol	Fatty acyls[FA]	1.31152	0.599323	-0.148095	0.372641	2.13539	0.451228	0.82387	0.224547	1.91084	1.76275
Corchorifatty acid f	Fatty acyls[FA]	1.32697	0.539381	-0.841843	1.40699	2.4315	-0.302462	1.10452	0.565142	1.86635	1.02451
(+/-)12(13)-dihome	Fatty acyls[FA]	-2.1825	0.439968	-0.068382	1.35201	-0.458899	0.371586	1.7236	1.28363	-1.74253	-1.81091
Farnesyl Acetate	Fatty acyls[FA]	-0.591845	0.380893	-0.259096	1.59278	1.12273	0.121797	1.71458	1.33369	-0.210952	-0.470048
Methyl palmitate	Fatty acyls[FA]	0.0790805	0.304124	-0.400228	-0.605063	-0.622087	-0.0961042	-0.701167	-1.00529	0.383205	-0.0170237
8(s)-hydroxy-(5z,9e,11z,14z)-eicosatetraenoic acid	Fatty acyls[FA]	3.26371	0.221385	-0.783968	-0.525734	2.17539	-0.562582	-1.08832	-1.3097	3.4851	2.70113
Pinolenic acid ethyl ester	Fatty acyls[FA]	-0.352803	0.203935	-0.593318	-0.628268	-1.37045	-0.389383	-1.01765	-1.22159	-0.148868	-0.742186
Α-eleostearic acid	Fatty acyls[FA]	-0.335976	0.188647	0.135053	-1.19705	-1.20932	0.3237	-0.873348	-1.06199	-0.147329	-0.0122758
Oleamide	Fatty acyls[FA]	-0.0144884	0.0816625	-0.540168	-0.537166	-1.01016	-0.458506	-0.995671	-1.07733	0.0671741	-0.472994
Prostaglandin f1α	Fatty acyls[FA]	0.442488	-0.0023665	-1.82079	1.47667	0.0959961	-1.82316	-0.346492	-0.344126	0.440122	-1.38067
11(z),14(z),17(z)-eicosatrienoic acid	Fatty acyls[FA]	4.48905	-0.0966246	-0.337251	-0.205679	3.8495	-0.433876	-0.639555	-0.542931	4.39243	4.05518
(9z,12z)-6,8-dihydroxy-9,12-octadecadienoic acid	Fatty acyls[FA]	1.90394	-0.320223	-1.12746	2.03886	2.49512	-1.44768	0.591177	0.9114	1.58372	0.456263
Γ-linolenic acid	Fatty acyls[FA]	1.35104	-0.359448	4.12295	-0.215565	4.89898	3.7635	3.54794	3.90739	0.991594	5.11455
Arachidonic acid	Fatty acyls[FA]	3.74644	-0.395	-1.4232	1.14719	3.07544	-1.8182	-0.671007	-0.276007	3.35144	1.92824
Linoleic acid	Fatty acyls[FA]	1.88862	-1.39549	3.23498	0.0661308	3.79424	1.83949	1.90562	3.30111	0.49313	3.72811
10-nitrolinoleate	Fatty acyls[FA]	-0.507077	-3.45731	4.0248	-5.24112	-5.18071	0.567494	-4.67363	-1.21632	-3.96439	0.0604171
trans-Jasmonic Acid	Fatty acyls[FA]	-0.428351	-5.47908	-2.87047	0.719122	-8.05878	-8.34955	-7.63043	-2.15135	-5.90743	-8.7779
Isomucronulatol 7-O-glucoside	Flavonoids	1.94532	1.56419	1.28904	-0.362847	4.43571	2.85323	2.49039	0.926192	3.50951	4.79855
Ipriflavone	Flavonoids	0.123427	1.41823	1.97955	0.463934	3.98513	3.39777	3.86171	2.44348	1.54165	3.5212
Naringenin	Flavonoids	1.3313	0.772568	2.12987	-0.911637	3.3221	2.90243	1.9908	1.21823	2.10387	4.23374
Narcissoside	Flavonoids	1.32504	0.694227	0.663756	-0.344194	2.33883	1.35798	1.01379	0.319562	2.01927	2.68303
Quercitrin	Flavonoids	1.44788	0.69214	-0.84406	0.535945	1.83191	-0.15192	0.384025	-0.308115	2.14002	1.29596
Hydroxygenkwanin	Flavonoids	-1.74431	0.60331	4.39001	-1.39752	1.85149	4.99332	3.5958	2.99249	-1.141	3.24901
Poncirin	Flavonoids	-1.28662	0.542372	-0.721449	-4.31602	-5.78171	-0.179076	-4.49509	-5.03747	-0.744249	-1.4657
Taxifolin	Flavonoids	0.846558	0.453677	0.242669	1.3379	2.8808	0.696345	2.03424	1.58057	1.30023	1.5429
Hesperidin	Flavonoids	1.14603	0.398788	0.870983	0.141372	2.55717	1.26977	1.41114	1.01235	1.54481	2.4158
Kaempferol	Flavonoids	0.667057	0.378389	0.255785	1.33869	2.63992	0.634174	1.97287	1.59448	1.04545	1.30123
Morin	Flavonoids	1.36234	0.334599	-0.564582	0.665505	1.79786	-0.229983	0.435522	0.100924	1.69694	1.13236
Diosmetin-7-O-β-D-glucopyranoside	Flavonoids	0.242124	0.159892	1.54484	-0.376525	1.57034	1.70474	1.32821	1.16832	0.402016	1.94686
Naringenin chalcone	Flavonoids	0.51403	0.111156	1.70933	0.872393	3.20691	1.82049	2.69288	2.58173	0.625185	2.33452
Diosmetin	Flavonoids	-1.52838	0.107192	4.54035	-1.12856	1.9906	4.64754	3.51898	3.41179	-1.42119	3.11916
(+)-Catechin hydrate	Flavonoids	0.43232	0.101775	1.46008	0.491999	2.48617	1.56185	2.05385	1.95208	0.534095	1.99417
Procyanidin B1	Flavonoids	0.850468	0.055693	0.716356	0.529241	2.15176	0.772049	1.30129	1.2456	0.906161	1.62252
Phloridzin	Flavonoids	0.436904	-0.209907	0.876696	-0.790799	0.312893	0.666789	-0.12401	0.0858972	0.226996	1.10369
Rutin	Flavonoids	0.81907	-0.281693	0.237835	-0.0605571	0.714654	-0.0438589	-0.104416	0.177277	0.537376	0.775211
Genkwanin	Flavonoids	-3.15677	-0.326479	3.67182	0.141572	0.330142	3.34534	3.48691	3.81339	-3.48325	0.18857
5-Hydroxy-6,7-dimethoxylflavone	Flavonoids	0.282786	-0.337291	0.735381	0.0967373	0.777613	0.398089	0.494827	0.832118	-0.0545051	0.680875
Isoquercitrin	Flavonoids	0.0793578	-0.368062	0.294223	0.0759017	0.0814213	-0.0738382	0.00206345	0.370125	-0.288704	0.00551961
Tectoridin	Flavonoids	0.613719	-0.373424	0.343037	-1.02092	-0.437589	-0.0303868	-1.05131	-0.677884	0.240295	0.583332
Noreugenin	Flavonoids	0.571268	-0.37966	-1.70403	-0.132716	-1.64514	-2.08369	-2.21641	-1.83675	0.191608	-1.51242
Engeletin	Flavonoids	0.0555523	-0.388008	-1.28312	0.522937	-1.09264	-1.67113	-1.14819	-0.760185	-0.332455	-1.61558
Pectolinarigenin	Flavonoids	-3.38342	-0.536455	9.51105	-2.78041	2.81076	8.97459	6.19418	6.73064	-3.91988	5.59117
Eriodictyol	Flavonoids	1.58069	-0.691394	1.3955	0.0739717	2.35877	0.704109	0.778081	1.46947	0.889294	2.2848
Prim-O-glucosylcimifugin	Flavonoids	-5.87813	-0.718481	5.11594	-4.81123	-6.29191	4.39746	-0.413778	0.304702	-6.59661	-1.48068
Ononin	Flavonoids	-0.46907	-1.30165	2.94069	-2.30667	-1.13669	1.63904	-0.66762	0.634028	-1.77072	1.16997
Rhusflavanone	Flavonoids	0.0113464	-1.92567	-2.77824	-0.322519	-5.01508	-4.70391	-5.02643	-3.10075	-1.91433	-4.69256
Trilobatin	Flavonoids	3.5873	-2.6506	0.793142	1.10206	2.8319	-1.85746	-0.755394	1.8952	0.936699	1.72984
Glycitin	Flavonoids	-1.24702	-3.37971	3.33418	-1.12425	-2.41679	-0.045524	-1.16977	2.20994	-4.62672	-1.29254
Eupatilin	Flavonoids	-0.418654	-3.99866	6.41827	-1.90029	0.100666	2.41961	0.51932	4.51798	-4.41732	2.00096
Adenosine 5′-monophosphate	Others	-2.21462	2.36163	1.66121	-1.84257	-0.0343489	4.02284	2.18027	-0.181364	0.147015	1.80822
Uridine monophosphate (ump)	Others	-1.58338	1.9061	-0.733494	-0.206527	-0.617301	1.1726	0.966075	-0.94002	0.322719	-0.410775
D-sphingosine	Others	1.03199	1.85822	0.557111	-0.26233	3.18499	2.41533	2.153	0.294782	2.89021	3.44732
Sterol lipids[ST]	Others	2.18464	1.64232	-5.98914	0.922185	-1.23999	-4.34682	-3.42464	-5.06696	3.82697	-2.16218
Ligustilide	Others	-3.04315	1.01978	5.36394	-3.98153	-0.640963	6.38372	2.40219	1.3824	-2.02337	3.34057
Indole-3-acrylic acid	Others	0.757927	0.993521	1.61552	-1.02679	2.34018	2.60904	1.58226	0.588734	1.75145	3.36697
Nicotinamide adenine dinucleotide (nad+)	Others	-1.23356	0.887805	-1.99145	-0.1793	-2.51651	-1.10365	-1.28295	-2.17075	-0.345756	-2.33721
Arctiin	Others	-3.94463	0.792292	7.69385	-6.47748	-1.93595	8.48615	2.00867	1.21638	-3.15233	4.54152
Indole-3-acetyl-l-aspartic acid	Others	4.20068	0.74227	0.388787	-0.158039	5.1737	1.13106	0.973017	0.230748	4.94295	5.33174
5-hydroxyindole-3-acetic acid	Others	0.453846	0.651618	2.74327	1.73948	5.58821	3.39488	5.13436	4.48274	1.10546	3.84873
Primaquine	Others	0.696522	0.569972	2.33685	-3.78332	-0.179977	2.90682	-0.876499	-1.44647	1.26649	3.60335
Perfluoro-tert-butyl alcohol	Others	-0.813583	0.293331	0.928599	-0.950128	-0.541781	1.22193	0.271802	-0.0215289	-0.520252	0.408347
Catechin	Others	0.396921	0.29007	1.50881	0.729546	2.92535	1.79888	2.52843	2.23836	0.686991	2.1958
Pogostone	Others	1.40706	0.279732	-1.30911	0.521678	0.899362	-1.02938	-0.507698	-0.78743	1.68679	0.377684
7-(2-chloroethyl)theophylline	Others	0.302668	0.210106	0.689442	-0.191461	1.01075	0.899548	0.708087	0.497981	0.512774	1.20222
Pirbuterol	Others	-0.526747	0.207296	0.476387	-1.25228	-1.09534	0.683683	-0.568596	-0.775892	-0.319451	0.156936
dl-Thioctic acid	Others	0.896427	0.167085	3.35926	-0.987443	3.43533	3.52634	2.5389	2.37181	1.06351	4.42277
Famprofazone	Others	-2.25999	0.116709	-1.45457	-0.411187	-4.00905	-1.33786	-1.74905	-1.86576	-2.14329	-3.59786
3-methoxycinnamic acid	Others	-0.0759195	-0.0686904	-3.99512	3.12371	-1.01602	-4.06381	-0.940096	-0.871405	-0.14461	-4.13973
Pantothenic acid	Others	-0.454497	-0.0880246	0.30174	-1.04254	-1.28332	0.213715	-0.828827	-0.740802	-0.542521	-0.240782
Citric acid	Others	-0.618793	-0.0965024	2.97379	-0.826946	1.43155	2.87729	2.05035	2.14685	-0.715296	2.2585
D-δ-tocopherol	Others	0.179886	-0.14826	-0.384627	-0.830403	-1.1834	-0.532887	-1.36329	-1.21503	0.0316263	-0.353001
Trans-zeatin	Others	-0.398827	-0.171227	0.267582	-0.351948	-0.654419	0.0963554	-0.255593	-0.0843658	-0.570053	-0.302471
2,5-Furandicarboxylic acid	Others	-0.595803	-0.352724	3.08445	-0.867862	1.26806	2.73173	1.86387	2.21659	-0.948527	2.13592
4-methoxysalicylic acid	Others	0.753975	-0.385609	0.0410187	-0.602897	-0.193513	-0.34459	-0.947487	-0.561878	0.368366	0.409384
Emodin	Others	0.887443	-0.490352	1.99325	-0.476352	1.91399	1.5029	1.02655	1.5169	0.397091	2.39035
Perphenazine	Others	-7.70152	-0.664125	9.82241	-5.10762	-3.65086	9.15828	4.05066	4.71479	-8.36564	1.45676
Theophylline	Others	-0.742083	-0.860917	-1.20847	-0.577683	-3.38916	-2.06939	-2.64707	-1.78616	-1.603	-2.81147
Allethrin	Others	0.142045	-1.89015	-0.884486	-2.33227	-4.96487	-2.77464	-5.10691	-3.21676	-1.74811	-2.63259
Indole-3-acetic acid	Others	-0.891262	-2.10087	-0.660203	-0.459587	-4.11192	-2.76107	-3.22066	-1.11979	-2.99213	-3.65234
Salidroside	Phenol	-3.99733	1.12548	1.71893	0.225002	-0.927911	2.84441	3.06942	1.94394	-2.87185	-1.15291
Androsin	Phenol	-1.72027	0.882769	5.42493	-3.95042	0.637005	6.30769	2.35727	1.47451	-0.837501	4.58742
Lauryl gallate	Phenol	0.814246	0.556891	-1.0466	1.27081	1.59534	-0.489709	0.781096	0.224204	1.37114	0.324536
Helicid	Phenol	0.178506	0.164855	-0.351679	-0.794032	-0.802349	-0.186824	-0.980856	-1.14571	0.343362	-0.00831736
Xanthoxyline	Phenol	-0.717494	0.0975801	-3.24953	-0.412046	-4.28149	-3.15195	-3.564	-3.66158	-0.619914	-3.86945
Mulberroside A	Phenol	0.866675	-0.401256	1.03229	-0.180059	1.31765	0.631038	0.450979	0.852234	0.465419	1.49771
Forsythoside E	Phenol	-1.18154	-1.15627	-1.44799	-0.381092	-4.16689	-2.60426	-2.98535	-1.82908	-2.33781	-3.7858
Gossypol-acetic acid	Phenol	-2.15885	-1.3884	8.33462	-2.8362	1.95118	6.94623	4.11003	5.49842	-3.54724	4.78738
(-)-Catechin gallate	Phenolic acids	3.11726	0.418102	-0.398774	-0.194998	2.94159	0.0193273	-0.17567	-0.593772	3.53536	3.13659
Isobutyl 4-hydroxybenzoate	Phenolic acids	0.181081	0.0730623	-0.165889	-0.481595	-0.39334	-0.0928263	-0.574421	-0.647483	0.254144	0.0882551
D(-)-Salicin	Phenolic acids	2.82196	0.0708266	-0.335372	1.85142	4.40884	-0.264545	1.58688	1.51605	2.89279	2.55742
Ethylparaben	Phenolic acids	0.393303	-0.0608696	-0.106197	-0.575077	-0.348841	-0.167067	-0.742143	-0.681274	0.332433	0.226236
Ethyl ferulate	Phenolic acids	-0.463456	-1.98705	-0.751834	-0.812928	-4.01527	-2.73888	-3.55181	-1.56476	-2.4505	-3.20234
Paeonolide	Phenolic acids	3.12178	-5.35985	0.974551	-0.323412	-1.58693	-4.3853	-4.70871	0.651139	-2.23807	-1.26352
Methyl 4-hydroxycinnamate	Phenylpropanoids	-4.7875	5.30845	0.458023	-0.859505	0.119471	5.76647	4.90697	-0.401483	0.520953	0.978976
Caftaric acid	Phenylpropanoids	0.385424	2.72833	-0.107865	1.27973	4.28562	2.62046	3.9002	1.17187	3.11375	3.00589
Tenuifoliside A	Phenylpropanoids	2.36514	2.43276	1.99596	-0.336792	6.45707	4.42872	4.09193	1.65917	4.7979	6.79386
Rosin	Phenylpropanoids	-4.40258	2.26013	4.64175	-2.03403	0.465273	6.90189	4.86786	2.60772	-2.14245	2.4993
Calceolarioside B	Phenylpropanoids	1.31321	1.73227	1.50847	-0.406426	4.14752	3.24073	2.83431	1.10204	3.04548	4.55394
Heteroclitin D	Phenylpropanoids	6.1343	1.57922	-5.4594	1.14513	3.39925	-3.88018	-2.73505	-4.31427	7.71352	2.25412
Coniferin	Phenylpropanoids	-4.23317	1.51414	1.90483	-0.829132	-1.64333	3.41897	2.58984	1.0757	-2.71903	-0.814201
Ibuprofen	Phenylpropanoids	-0.118072	1.41254	2.23942	0.233948	3.76784	3.65196	3.88591	2.47337	1.29447	3.53389
Peucedanol	Phenylpropanoids	-1.59526	0.821264	0.533347	0.0822472	-0.158397	1.35461	1.43686	0.615594	-0.773991	-0.240644
Decursinol	Phenylpropanoids	-1.42353	0.661067	1.72661	-0.637546	0.326604	2.38768	1.75013	1.08906	-0.762459	0.96415
Eleutheroside B/Syringin	Phenylpropanoids	-0.157923	0.546548	0.54609	0.690771	1.62549	1.09264	1.78341	1.23686	0.388625	0.934714
Xanthotoxol	Phenylpropanoids	0.214567	0.125896	-7.73253	6.9581	-0.433969	-7.60664	-0.648536	-0.774432	0.340463	-7.39207
1-Caffeoylquinic acid	Phenylpropanoids	-0.702112	0.0898648	4.24808	-1.79502	1.84081	4.33795	2.54292	2.45306	-0.612247	3.63583
Sibiricose A5	Phenylpropanoids	-0.259539	-0.0524157	-2.4987	0.264363	-2.54629	-2.55112	-2.28675	-2.23434	-0.311955	-2.81065
4-coumaric acid	Phenylpropanoids	0.788955	-0.337828	1.13456	0.271299	1.85699	0.796735	1.06803	1.40586	0.451127	1.58569
Rosavin	Phenylpropanoids	0.715212	-0.39546	1.65318	-2.38872	-0.415787	1.25772	-1.131	-0.735539	0.319752	1.97294
Isomeranzin	Phenylpropanoids	-0.448563	-0.616296	-5.89641	6.58934	-0.371931	-6.51271	0.0766319	0.692928	-1.06486	-6.96127
Picroside I	Phenylpropanoids	-1.13802	-0.624926	-1.39366	0.891149	-2.26546	-2.01859	-1.12744	-0.502514	-1.76294	-3.15661
5,7-Dihydroxy-4-methylcoumarin	Phenylpropanoids	-0.546103	-0.735153	-2.45238	-0.0584268	-3.79207	-3.18754	-3.24596	-2.51081	-1.28126	-3.73364
Chlorogenic acid	Phenylpropanoids	0.84354	-0.945374	-1.72111	-0.227367	-2.05031	-2.66648	-2.89385	-1.94848	-0.101834	-1.82294
Byakangelicol	Phenylpropanoids	0.897221	-1.20313	3.76856	0.0565384	3.5192	2.56544	2.62197	3.8251	-0.305907	3.46266
(-)-Syringaresnol-4-O-β-D-apiofuranosyl-(1→2)-β-D-glucopyranoside	Phenylpropanoids	-2.473	-1.42334	8.13697	-2.9209	1.31974	6.71363	3.79273	5.21607	-3.89633	4.24064
Rosarin	Phenylpropanoids	-0.205975	-1.59184	-0.123191	-0.0233371	-1.94434	-1.71503	-1.73837	-0.146528	-1.79782	-1.92101
Phillygenin	Phenylpropanoids	2.3632	-1.71077	0.887079	2.71082	4.25032	-0.823688	1.88713	3.59789	0.652429	1.53951
4,5-dicaffeoylquinic acid	Phenylpropanoids	-0.419064	-1.88907	3.25643	0.211158	1.15945	1.36736	1.57852	3.46759	-2.30813	0.948294
Caffeic acid	Polyketides[PK]	0.351026	2.01094	1.20159	-0.348142	3.21541	3.21253	2.86438	0.853448	2.36196	3.56355
Dihydromethysticin	Polyketides[PK]	-0.231224	0.780772	0.061849	0.490645	1.10204	0.842621	1.33327	0.552494	0.549548	0.611397
2-hydroxycinnamic acid	Polyketides[PK]	0.380434	0.725279	1.01052	-1.56856	0.547673	1.73579	0.167239	-0.55804	1.10571	2.11623
Phloretin	Polyketides[PK]	0.664963	0.52502	0.287366	-0.0542572	1.42309	0.812387	0.75813	0.233109	1.18998	1.47735
Hexylcinnamaldehyde	Polyketides[PK]	-2.75117	0.296838	0.269241	-0.720571	-2.90566	0.566078	-0.154493	-0.45133	-2.45433	-2.18509
Demethoxyyangonin	Polyketides[PK]	-3.5563	-0.182216	4.92726	-1.24625	-0.0575009	4.74505	3.4988	3.68102	-3.73852	1.18875
Apocynin	Polyketides[PK]	-2.80037	-1.80823	4.18672	-0.153434	-0.575312	2.3785	2.22506	4.03329	-4.6086	-0.421878
Timosaponin A-III	Steroids and derivatives	-6.86948	7.14788	-0.670156	-0.639639	-1.0314	6.47773	5.83809	-1.30979	0.278398	-0.391757
Polyphyllin VI	Steroids and derivatives	-7.18242	6.9335	0.0813148	-0.635099	-0.802711	7.01481	6.37971	-0.553784	-0.248926	-0.167612
Khasianine	Steroids and derivatives	-5.79391	6.42226	-0.0849065	-0.225806	0.317642	6.33736	6.11155	-0.310712	0.628354	0.543448
5α-dihydrotestosterone	Steroids and derivatives	4.185	2.02758	-2.02803	-0.40812	3.77643	-0.00045199	-0.408572	-2.43615	6.21258	4.18455
19-nortestosterone	Steroids and derivatives	2.11921	1.15601	-0.351466	2.0511	4.97485	0.804545	2.85564	1.69963	3.27522	2.92375
Withanolide a	Steroids and derivatives	-7.31883	1.00822	6.67931	-1.48233	-1.11364	7.68753	6.2052	5.19698	-6.31061	0.368695
Prednisone	Steroids and derivatives	5.12598	0.171313	-0.187901	-0.177143	4.93225	-0.0165876	-0.19373	-0.365044	5.2973	5.1094
Testosterone sulfate	Steroids and derivatives	0.144993	-0.186751	-0.644388	-0.510586	-1.19673	-0.831139	-1.34172	-1.15497	-0.0417576	-0.686146
Fluocinolone acetonide	Steroids and derivatives	-3.37261	-0.297161	-0.500813	0.021005	-4.14957	-0.797974	-0.776969	-0.479808	-3.66977	-4.17058
Pachymic acid	Terpenoids	-1.57581	3.60737	1.71506	-0.52745	3.21918	5.32243	4.79498	1.18761	2.03156	3.74663
Andrographolide	Terpenoids	-0.626522	3.27691	3.16627	-0.961821	4.85483	6.44318	5.48136	2.20445	2.65039	5.81665
Gentiopicrin	Terpenoids	1.64547	2.24622	-0.0637508	-0.193643	3.6343	2.18247	1.98883	-0.257394	3.89169	3.82794
Handelin	Terpenoids	2.44675	1.57678	-2.83418	2.75715	3.94649	-1.25741	1.49974	-0.0770384	4.02353	1.18935
Ponicidin/Rubescensin B	Terpenoids	3.32321	1.4583	1.43682	-0.280183	5.93815	2.89512	2.61494	1.15664	4.78151	6.21833
Fraxinellone	Terpenoids	-2.90031	1.09205	6.42579	-3.30314	1.31439	7.51785	4.2147	3.12265	-1.80826	4.61754
Rubescensin A	Terpenoids	0.19422	0.938875	3.5335	-0.922324	3.74427	4.47237	3.55005	2.61117	1.1331	4.66659
Lindenenol	Terpenoids	-2.06312	0.918313	1.08016	-0.0776438	-0.142293	1.99847	1.92083	1.00252	-1.14481	-0.0646497
Toosendanin	Terpenoids	1.15145	0.751022	0.734636	0.237314	2.87442	1.48566	1.72297	0.97195	1.90247	2.63711
Phytolaccagenin	Terpenoids	4.61508	0.435626	-0.871935	-0.468395	3.71037	-0.436309	-0.904704	-1.34033	5.0507	4.17877
Dihydroartemisinic acid	Terpenoids	-2.17894	0.422139	4.41694	-1.64145	1.01869	4.83908	3.19763	2.77549	-1.7568	2.66014
20(S)-Ginsenoside Ck	Terpenoids	2.02526	0.33892	0.102503	0.429605	2.89629	0.441423	0.871028	0.532108	2.36418	2.46669
Asiatic acid	Terpenoids	3.36664	0.211944	-0.386075	-0.691897	2.50061	-0.174131	-0.866027	-1.07797	3.57858	3.19251
20(R)-Ginsenoside Rh1	Terpenoids	4.32356	0.195845	-0.972361	-0.406285	3.14076	-0.776516	-1.1828	-1.37865	4.51941	3.54704
Ginkgolide K	Terpenoids	1.25997	0.144269	0.68985	2.96807	5.06216	0.834118	3.80219	3.65792	1.40424	2.09409
Germacrone	Terpenoids	-2.09468	0.111013	0.539144	-0.90744	-2.35196	0.650157	-0.257284	-0.368297	-1.98367	-1.44452
Sarracenin	Terpenoids	0.62571	-0.0538415	0.8554	-0.402569	1.0247	0.801558	0.398989	0.45283	0.571868	1.42727
Abietic acid	Terpenoids	-0.2851	-0.200085	-2.65102	2.10208	-1.03412	-2.85111	-0.749022	-0.548937	-0.485186	-3.13621
Melittoside	Terpenoids	-2.8231	-0.351367	1.27264	-0.497685	-2.39951	0.921273	0.423589	0.774956	-3.17446	-1.90182
Lupenone	Terpenoids	2.14502	-0.362099	-1.28025	2.25678	2.75945	-1.64235	0.61443	0.976529	1.78292	0.502663
Atractylenolide II	Terpenoids	-3.75933	-0.379572	0.826528	0.0202199	-3.29216	0.446957	0.467176	0.846748	-4.13891	-3.31238
Arglabin	Terpenoids	1.48165	-0.486278	0.557739	0.771223	2.32433	0.071461	0.842684	1.32896	0.995372	1.55311
α-Hederin	Terpenoids	-3.63988	-0.488676	-1.80739	-0.596218	-6.53216	-2.29607	-2.89228	-2.40361	-4.12855	-5.93594
Geniposide	Terpenoids	-5.35222	-0.521723	6.59335	-3.227	-2.50759	6.07163	2.84463	3.36635	-5.87394	0.719406
Lupeol	Terpenoids	2.97291	-0.939134	-1.47369	1.74642	2.30651	-2.41282	-0.666406	0.272728	2.03378	0.56009
Atractyloside A	Terpenoids	0.203782	-0.943995	-0.95106	0.321511	-1.36976	-1.89505	-1.57354	-0.629549	-0.740212	-1.69127
Astaxanthin	Terpenoids	0.895022	-1.22296	2.64923	0.0252449	2.34653	1.42627	1.45151	2.67448	-0.327942	2.32129
Rosamultin	Terpenoids	5.06733	-1.37864	-1.95393	2.26393	3.9987	-3.33256	-1.06863	0.310007	3.68869	1.73477
Echinocystic acid	Terpenoids	-0.485869	-1.45913	-1.81021	-0.172474	-3.92768	-3.26934	-3.44181	-1.98268	-1.945	-3.7552
Triptonide	Terpenoids	-0.607465	-1.49638	3.14995	-0.552102	0.49401	1.65358	1.10147	2.59785	-2.10384	1.04611
Oleanolic acid	Terpenoids	-0.656745	-1.57334	-2.96078	-0.541482	-5.73235	-4.53412	-5.0756	-3.50226	-2.23008	-5.19086
Dihydrocucurbitacin F	Terpenoids	2.06838	-1.77123	-2.98154	1.77117	-0.913232	-4.75277	-2.98161	-1.21038	0.297146	-2.6844
Loganic acid	Terpenoids	-1.59424	-2.60851	1.75921	-4.27952	-6.72306	-0.849301	-5.12882	-2.52031	-4.20275	-2.44354
Loganin	Terpenoids	-0.278866	-4.43059	-0.795242	-0.52952	-6.03421	-5.22583	-5.75535	-1.32476	-4.70945	-5.50469

## Sheet: C
The selected metabolite class
BR1vsBR2	BR1vsBR2	BR2vsBR3	BR2vsBR3	BR3vsBR4	BR3vsBR4	BR4vsBR5	BR4vsBR5	BR1vsBR5	BR1vsBR5
9(z),11(e),13(e)-octadecatrienoic acid methyl ester	Fatty acyls[FA]	Buprenorphine	Benzene and derivatives	Perphenazine	Others	Protostemonine	Alkaloids and derivatives	trans-Jasmonic Acid	Fatty acyls[FA]
Heteroclitin D	Phenylpropanoids	Timosaponin A-III	Steroids and derivatives	Pectolinarigenin	Flavonoids	Xanthotoxol	Phenylpropanoids	Loganic acid	Terpenoids
Avocadyne 1-acetate	Fatty acyls[FA]	Polyphyllin VI	Steroids and derivatives	Gossypol-acetic acid	Phenol	Isomeranzin	Phenylpropanoids	α-Hederin	Terpenoids
Prednisone	Steroids and derivatives	Khasianine	Steroids and derivatives	(-)-Syringaresnol-4-O-β-D-apiofuranosyl-(1→2)-β-D-glucopyranoside	Phenylpropanoids	Ostruthin	Coumarins and derivatives	Dipyridamole	Amines
Rosamultin	Terpenoids	Methyl 4-hydroxycinnamate	Phenylpropanoids	Dextrorphan	Alkaloids and derivatives	3-methoxycinnamic acid	Others	Prim-O-glucosylcimifugin	Flavonoids
Phytolaccagenin	Terpenoids	Pachymic acid	Terpenoids	Arctiin	Others	Ginkgolide K	Terpenoids	Biocytin	Amino acids
Guanabenz	Benzene and derivatives	Neoline/Bullatine B	Alkaloids and derivatives	Withanolide a	Steroids and derivatives	Handelin	Terpenoids	Loganin	Terpenoids
11(z),14(z),17(z)-eicosatrienoic acid	Fatty acyls[FA]	Andrographolide	Terpenoids	Geniposide	Terpenoids	Phillygenin	Phenylpropanoids	Poncirin	Flavonoids
20(R)-Ginsenoside Rh1	Terpenoids	(5ξ,9ξ)-17-hydroxykaur-15-en-19-oic acid	Fatty acyls[FA]	Fraxinellone	Terpenoids	Rosamultin	Terpenoids	Oleanolic acid	Terpenoids
Indole-3-acetyl-l-aspartic acid	Others	Caftaric acid	Phenylpropanoids	Eupatilin	Flavonoids	Lupenone	Terpenoids	Berberrubine	Alkaloids and derivatives
5α-dihydrotestosterone	Steroids and derivatives	Linolenic acid ethyl ester	Fatty acyls[FA]	Columbianetin	Coumarins and derivatives	Abietic acid	Terpenoids	10-nitrolinoleate	Fatty acyls[FA]
11β-prostaglandin f2α	Fatty acyls[FA]	Spermine	Amines	Benzyl benzoate	Benzene and derivatives	19-nortestosterone	Steroids and derivatives	Rhusflavanone	Flavonoids
Arachidonic acid	Fatty acyls[FA]	Delsoline	Alkaloids and derivatives	3,4-dimethylbenzoic acid	Benzene and derivatives	(9z,12z)-6,8-dihydroxy-9,12-octadecadienoic acid	Fatty acyls[FA]	Allethrin	Others
Trilobatin	Flavonoids	Tenuifoliside A	Phenylpropanoids	Naphthaleneacetamide	Benzene and derivatives	Buprenorphine	Benzene and derivatives	Lactose	Carbohydrates
Linolenic acid ethyl ester	Fatty acyls[FA]	Adenosine 5′-monophosphate	Others	Androsin	Phenol	D(-)-Salicin	Phenolic acids	Zeatin-7-n-glucoside	Carbohydrates
Asiatic acid	Terpenoids	Rosin	Phenylpropanoids	Ligustilide	Others	Dihydrocucurbitacin F	Terpenoids	Xanthoxyline	Phenol
Ponicidin/Rubescensin B	Terpenoids	Gentiopicrin	Terpenoids	Prim-O-glucosylcimifugin	Flavonoids	Lupeol	Terpenoids	D-(+)-glucose	Carbohydrates
8(s)-hydroxy-(5z,9e,11z,14z)-eicosatetraenoic acid	Fatty acyls[FA]	9(z),11(e),13(e)-octadecatrienoic acid methyl ester	Fatty acyls[FA]	Demethoxyyangonin	Polyketides[PK]	5-hydroxyindole-3-acetic acid	Others	Forsythoside E	Phenol
Paeonolide	Phenolic acids	5α-dihydrotestosterone	Steroids and derivatives	Decanoylcarnitine	Fatty acyls[FA]	Linolenic acid ethyl ester	Fatty acyls[FA]	Fluocinolone acetonide	Steroids and derivatives
(-)-Catechin gallate	Phenolic acids	Fluoxetine	Benzene and derivatives	Rosin	Phenylpropanoids	Farnesyl Acetate	Fatty acyls[FA]	Indole-3-acetic acid	Others
Lupeol	Terpenoids	Caffeic acid	Polyketides[PK]	Diosmetin	Flavonoids	Cetirizine	Benzene and derivatives	Ethyl ferulate	Phenolic acids
D(-)-Salicin	Phenolic acids	Jasmonic acid	Fatty acyls[FA]	Dihydroartemisinic acid	Terpenoids	Prostaglandin f1α	Fatty acyls[FA]	Famprofazone	Others
9-oxo-10(e),12(e)-octadecadienoic acid	Fatty acyls[FA]	7-hydroxycoumarine	Coumarins and derivatives	Hydroxygenkwanin	Flavonoids	Corchorifatty acid f	Fatty acyls[FA]	Echinocystic acid	Terpenoids
Eicosatetraynoic acid	Fatty acyls[FA]	Uridine monophosphate (ump)	Others	1-Caffeoylquinic acid	Phenylpropanoids	(+/-)12(13)-dihome	Fatty acyls[FA]	5,7-Dihydroxy-4-methylcoumarin	Phenylpropanoids
(15z)-9,12,13-trihydroxy-15-octadecenoic acid	Fatty acyls[FA]	Arachidonic acid ethyl ester	Fatty acyls[FA]	Apocynin	Polyketides[PK]	Kaempferol	Flavonoids	L-Sorbose	Carbohydrates
Lusitanicoside	Carbohydrates	D-sphingosine	Others	Γ-linolenic acid	Fatty acyls[FA]	Taxifolin	Flavonoids	Perphenazine	Others
(5ξ,9ξ)-17-hydroxykaur-15-en-19-oic acid	Fatty acyls[FA]	Calceolarioside B	Phenylpropanoids	10-nitrolinoleate	Fatty acyls[FA]	Caftaric acid	Phenylpropanoids	Lusitanicoside	Carbohydrates
Jasmonic acid	Fatty acyls[FA]	Fraxetin	Coumarins and derivatives	Byakangelicol	Phenylpropanoids	Lauryl gallate	Phenol	Theophylline	Others
Handelin	Terpenoids	Nystose	Carbohydrates	Genkwanin	Flavonoids	Naringenin chalcone	Flavonoids	Naphthaleneacetamide	Benzene and derivatives
Tenuifoliside A	Phenylpropanoids	Decanoylcarnitine	Fatty acyls[FA]	Rubescensin A	Terpenoids	6-ketoprostaglandin f1α	Fatty acyls[FA]	Glipizide	Benzene and derivatives
Phillygenin	Phenylpropanoids	16-hydroxyhexadecanoic acid	Fatty acyls[FA]	Ranitidine	Amines	Arglabin	Terpenoids	Atractylenolide II	Terpenoids
6-ketoprostaglandin f1α	Fatty acyls[FA]	7-hydroxycoumarinyl arachidonate	Fatty acyls[FA]	dl-Thioctic acid	Others	Lactose	Carbohydrates	Hexylcinnamaldehyde	Polyketides[PK]
Sterol lipids[ST]	Others	Sterol lipids[ST]	Others	Prodiamine	Amines	Eicosatetraynoic acid	Fatty acyls[FA]	Sibiricose A5	Phenylpropanoids
10-hydroxyligustroside	Carbohydrates	2-isopropylmalic acid	Fatty acyls[FA]	Glycitin	Flavonoids	Catechin	Others	Nicotinamide adenine dinucleotide (nad+)	Others
Lupenone	Terpenoids	Heteroclitin D	Phenylpropanoids	2-isopropylmalic acid	Fatty acyls[FA]	trans-Jasmonic Acid	Fatty acyls[FA]	Geniposide	Terpenoids
19-nortestosterone	Steroids and derivatives	Handelin	Terpenoids	Fraxetin	Coumarins and derivatives	Eleutheroside B/Syringin	Phenylpropanoids	Nevirapine	Amines
Dihydrocucurbitacin F	Terpenoids	Isomucronulatol 7-O-glucoside	Flavonoids	4,5-dicaffeoylquinic acid	Phenylpropanoids	Methionine sulfoxide	Amino acids	Glycitin	Flavonoids
2-arachidonoyl glycerol	Fatty acyls[FA]	D-(-)-Quinic acid	Coumarins and derivatives	Linoleic acid	Fatty acyls[FA]	Uridine 5'-diphosphogalactose	Carbohydrates	Melittoside	Terpenoids
20(S)-Ginsenoside Ck	Terpenoids	2-arachidonoyl glycerol	Fatty acyls[FA]	Neoline/Bullatine B	Alkaloids and derivatives	Morin	Flavonoids	Germacrone	Terpenoids
Isomucronulatol 7-O-glucoside	Flavonoids	Coniferin	Phenylpropanoids	Andrographolide	Terpenoids	(15z)-9,12,13-trihydroxy-15-octadecenoic acid	Fatty acyls[FA]	7-Methoxycoumarin	Coumarins and derivatives
(9z,12z)-6,8-dihydroxy-9,12-octadecadienoic acid	Fatty acyls[FA]	Ponicidin/Rubescensin B	Terpenoids	Triptonide	Terpenoids	Quercitrin	Flavonoids	Picroside I	Phenylpropanoids
Linoleic acid	Fatty acyls[FA]	Ipriflavone	Flavonoids	2,5-Furandicarboxylic acid	Others	Glipizide	Benzene and derivatives	L-alanyl-l-proline	Amino acids
Syringic acid	Benzene and derivatives	Ibuprofen	Phenylpropanoids	Citric acid	Others	Procyanidin B1	Flavonoids	Chlorogenic acid	Phenylpropanoids
Gentiopicrin	Terpenoids	(15z)-9,12,13-trihydroxy-15-octadecenoic acid	Fatty acyls[FA]	Spermine	Amines	Engeletin	Flavonoids	Fluspirilene	Benzene and derivatives
Ecgonine	Alkaloids and derivatives	6-ketoprostaglandin f1α	Fatty acyls[FA]	Ononin	Flavonoids	Pogostone	Others	Columbianetin	Coumarins and derivatives
Eriodictyol	Flavonoids	Ranitidine	Amines	5-hydroxyindole-3-acetic acid	Others	(+)-Catechin hydrate	Flavonoids	Rosarin	Phenylpropanoids
Fluoxetine	Benzene and derivatives	L-tryptophan	Amino acids	Astaxanthin	Terpenoids	Dihydromethysticin	Polyketides[PK]	Δ-gluconic acid δ-lactone	Carbohydrates
Arglabin	Terpenoids	Gluconic acid	Carbohydrates	Delsoline	Alkaloids and derivatives	Ipriflavone	Flavonoids	Arctiin	Others
Quercitrin	Flavonoids	Dextrorphan	Alkaloids and derivatives	Primaquine	Others	20(S)-Ginsenoside Ck	Terpenoids	10-hydroxyligustroside	Carbohydrates
Naphthaleneacetamide	Benzene and derivatives	Γ-linolenic acid ethyl ester	Fatty acyls[FA]	Ibuprofen	Phenylpropanoids	Octyl gallate	Benzene and derivatives	Reserpine	Alkaloids and derivatives
Pogostone	Others	Eicosatetraynoic acid	Fatty acyls[FA]	Naringenin	Flavonoids	Nevirapine	Amines	Capryloylglycine	Amino acids
Morin	Flavonoids	Avocadyne 1-acetate	Fatty acyls[FA]	Tenuifoliside A	Phenylpropanoids	Avocadyne 1-acetate	Fatty acyls[FA]	Noreugenin	Flavonoids
Γ-linolenic acid	Fatty acyls[FA]	Peucedanol	Phenylpropanoids	Emodin	Others	1-linoleoyl glycerol	Fatty acyls[FA]	Coniferin	Phenylpropanoids
Naringenin	Flavonoids	Syringic acid	Benzene and derivatives	Ipriflavone	Flavonoids	Atractyloside A	Terpenoids	Paeonolide	Phenolic acids
Corchorifatty acid f	Fatty acyls[FA]	Arctiin	Others	Coniferin	Phenylpropanoids	Sildenafil	Benzene and derivatives	Pinolenic acid ethyl ester	Fatty acyls[FA]
Narcissoside	Flavonoids	Dihydromethysticin	Polyketides[PK]	Loganic acid	Terpenoids	Scopolin	Coumarins and derivatives	Atractyloside A	Terpenoids
Calceolarioside B	Phenylpropanoids	Naringenin	Flavonoids	7-hydroxycoumarine	Coumarins and derivatives	4-coumaric acid	Phenylpropanoids	Dl-arginine	Amino acids
1-linoleoyl glycerol	Fatty acyls[FA]	Toosendanin	Terpenoids	Decursinol	Phenylpropanoids	Sibiricose A5	Phenylpropanoids	Pantothenic acid	Others
Ginkgolide K	Terpenoids	Indole-3-acetyl-l-aspartic acid	Others	L-tryptophan	Amino acids	Fluspirilene	Benzene and derivatives	Sterol lipids[ST]	Others
Mulberroside A	Phenol	L-histidine	Amino acids	Salidroside	Phenol	Toosendanin	Terpenoids	Α-eleostearic acid	Fatty acyls[FA]
Procyanidin B1	Flavonoids	2-hydroxycinnamic acid	Polyketides[PK]	Pachymic acid	Terpenoids	Ibuprofen	Phenylpropanoids	Testosterone sulfate	Steroids and derivatives
Taxifolin	Flavonoids	2-hydroxyphenylalanine	Amino acids	Naringenin chalcone	Flavonoids	Salidroside	Phenol	D-δ-tocopherol	Others
Chlorogenic acid	Phenylpropanoids	Narcissoside	Flavonoids	Adenosine 5′-monophosphate	Others	N-Acetyl-L-phenylalanine	Amino acids	Ononin	Flavonoids
Rutin	Flavonoids	Quercitrin	Flavonoids	Rosavin	Phenylpropanoids	4,5-dicaffeoylquinic acid	Phenylpropanoids	Bis(methylbenzylidene)sorbitol	Carbohydrates
Vanillic acid	Benzene and derivatives	Decursinol	Phenylpropanoids	Indole-3-acrylic acid	Others	11β-prostaglandin f2α	Fatty acyls[FA]	Withanolide a	Steroids and derivatives
Lauryl gallate	Phenol	5-hydroxyindole-3-acetic acid	Others	Diosmetin-7-O-β-D-glucopyranoside	Flavonoids	Genkwanin	Flavonoids	Pirbuterol	Others
Gabapentin	Amino acids	Δ-gluconic acid δ-lactone	Carbohydrates	Catechin	Others	Hesperidin	Flavonoids	Engeletin	Flavonoids
4-coumaric acid	Phenylpropanoids	Ecgonine	Alkaloids and derivatives	Calceolarioside B	Phenylpropanoids	Reserpine	Alkaloids and derivatives	Decanamide	Amines
Indole-3-acrylic acid	Others	Uridine 5'-diphosphogalactose	Carbohydrates	Ecgonine	Alkaloids and derivatives	5-Hydroxy-6,7-dimethoxylflavone	Flavonoids	Abietic acid	Terpenoids
4-methoxysalicylic acid	Others	Hydroxygenkwanin	Flavonoids	(+)-Catechin hydrate	Flavonoids	3-methoxy prostaglandin f1α	Fatty acyls[FA]	Timosaponin A-III	Steroids and derivatives
Rosavin	Phenylpropanoids	1-linoleoyl glycerol	Fatty acyls[FA]	Capryloylglycine	Amino acids	Peucedanol	Phenylpropanoids	Oleoyl ethanolamide	Amines
Primaquine	Others	Primaquine	Others	Ponicidin/Rubescensin B	Terpenoids	Isoquercitrin	Flavonoids	3-methoxycinnamic acid	Others
Kaempferol	Flavonoids	Lauryl gallate	Phenol	Eriodictyol	Flavonoids	Eriodictyol	Flavonoids	Oleamide	Fatty acyls[FA]
Phloretin	Polyketides[PK]	Eleutheroside B/Syringin	Phenylpropanoids	7-Methoxycoumarin	Coumarins and derivatives	Linoleic acid	Fatty acyls[FA]	Neoline/Bullatine B	Alkaloids and derivatives
Sarracenin	Terpenoids	Poncirin	Flavonoids	Isomucronulatol 7-O-glucoside	Flavonoids	Byakangelicol	Phenylpropanoids	Salidroside	Phenol
Sibiricose a3	Carbohydrates	Corchorifatty acid f	Fatty acyls[FA]	Melittoside	Terpenoids	Astaxanthin	Terpenoids	Dihydrocucurbitacin F	Terpenoids
Tectoridin	Flavonoids	Phloretin	Polyketides[PK]	Cetirizine	Benzene and derivatives	Fluocinolone acetonide	Steroids and derivatives	N,n-dimethylsphingosine	Amines
Nystose	Carbohydrates	Glipizide	Benzene and derivatives	Caffeic acid	Polyketides[PK]	Atractylenolide II	Terpenoids	Polyphyllin VI	Steroids and derivatives
Noreugenin	Flavonoids	Taxifolin	Flavonoids	Hesperidin	Flavonoids	Zeatin-7-n-glucoside	Carbohydrates	Helicid	Phenol
Γ-linolenic acid ethyl ester	Fatty acyls[FA]	L-tyrosine	Amino acids	Sarracenin	Terpenoids	7-hydroxycoumarine	Coumarins and derivatives	Sildenafil	Benzene and derivatives
Naringenin chalcone	Flavonoids	(+/-)12(13)-dihome	Fatty acyls[FA]	Atractylenolide II	Terpenoids	Rosarin	Phenylpropanoids	Benzyl benzoate	Benzene and derivatives
D-(-)-Quinic acid	Coumarins and derivatives	Phytolaccagenin	Terpenoids	Trilobatin	Flavonoids	Phloretin	Polyketides[PK]	3-methoxy prostaglandin f1α	Fatty acyls[FA]
Gluconic acid	Carbohydrates	Dihydroartemisinic acid	Terpenoids	L-histidine	Amino acids	5,7-Dihydroxy-4-methylcoumarin	Phenylpropanoids	Berberine	Alkaloids and derivatives
N,n-dimethylsphingosine	Amines	(-)-Catechin gallate	Phenolic acids	Methionine sulfoxide	Amino acids	Rutin	Flavonoids	Trans-zeatin	Others
5-hydroxyindole-3-acetic acid	Others	L-phenylalanine	Amino acids	5-Hydroxy-6,7-dimethoxylflavone	Flavonoids	Lindenenol	Terpenoids	Ligustilide	Others
Prostaglandin f1α	Fatty acyls[FA]	Hesperidin	Flavonoids	Toosendanin	Terpenoids	Vanillic acid	Benzene and derivatives	Methyl palmitate	Fatty acyls[FA]
Phloridzin	Flavonoids	Farnesyl Acetate	Fatty acyls[FA]	Procyanidin B1	Flavonoids	Noreugenin	Flavonoids	Uridine monophosphate (ump)	Others
(+)-Catechin hydrate	Flavonoids	Kaempferol	Flavonoids	Ginkgolide K	Terpenoids	Apocynin	Polyketides[PK]	Apocynin	Polyketides[PK]
Bis(methylbenzylidene)sorbitol	Carbohydrates	20(S)-Ginsenoside Ck	Terpenoids	7-(2-chloroethyl)theophylline	Others	Indole-3-acetyl-l-aspartic acid	Others	Dextrorphan	Alkaloids and derivatives
Catechin	Others	Morin	Flavonoids	Narcissoside	Flavonoids	Echinocystic acid	Terpenoids	3,4-dimethylbenzoic acid	Benzene and derivatives
Ethylparaben	Phenolic acids	Methyl palmitate	Fatty acyls[FA]	Octyl gallate	Benzene and derivatives	Prednisone	Steroids and derivatives	Tryptamine	Alkaloids and derivatives
7-hydroxycoumarine	Coumarins and derivatives	Hexylcinnamaldehyde	Polyketides[PK]	Arglabin	Terpenoids	Nicotinamide adenine dinucleotide (nad+)	Others	Perfluoro-tert-butyl alcohol	Others
Caftaric acid	Phenylpropanoids	Perfluoro-tert-butyl alcohol	Others	D-sphingosine	Others	Mulberroside A	Phenol	Scopolin	Coumarins and derivatives
2-hydroxycinnamic acid	Polyketides[PK]	Catechin	Others	Eleutheroside B/Syringin	Phenylpropanoids	Gluconic acid	Carbohydrates	Arachidonic acid ethyl ester	Fatty acyls[FA]
2-hydroxyphenylalanine	Amino acids	Pogostone	Others	Germacrone	Terpenoids	7-(2-chloroethyl)theophylline	Others	(+/-)12(13)-dihome	Fatty acyls[FA]
Caffeic acid	Polyketides[PK]	8(s)-hydroxy-(5z,9e,11z,14z)-eicosatetraenoic acid	Fatty acyls[FA]	Peucedanol	Phenylpropanoids	Gentiopicrin	Terpenoids	Gabapentin	Amino acids
7-(2-chloroethyl)theophylline	Others	Asiatic acid	Terpenoids	N-Acetyl-L-phenylalanine	Amino acids	(-)-Catechin gallate	Phenolic acids	Tectoridin	Flavonoids
5-Hydroxy-6,7-dimethoxylflavone	Flavonoids	Gabapentin	Amino acids	Pirbuterol	Others	N,n-dimethylsphingosine	Amines	Delsoline	Alkaloids and derivatives
Berberine	Alkaloids and derivatives	7-(2-chloroethyl)theophylline	Others	Methyl 4-hydroxycinnamate	Phenylpropanoids	11(z),14(z),17(z)-eicosatrienoic acid	Fatty acyls[FA]	Protostemonine	Alkaloids and derivatives
Uridine 5'-diphosphogalactose	Carbohydrates	Pirbuterol	Others	Indole-3-acetyl-l-aspartic acid	Others	Uridine monophosphate (ump)	Others	Xanthotoxol	Phenylpropanoids
Ostruthin	Coumarins and derivatives	Pinolenic acid ethyl ester	Fatty acyls[FA]	L-phenylalanine	Amino acids	Γ-linolenic acid	Fatty acyls[FA]	Ostruthin	Coumarins and derivatives
Diosmetin-7-O-β-D-glucopyranoside	Flavonoids	20(R)-Ginsenoside Rh1	Terpenoids	Sibiricose a3	Carbohydrates	Khasianine	Steroids and derivatives	Rosavin	Phenylpropanoids
Protostemonine	Alkaloids and derivatives	Α-eleostearic acid	Fatty acyls[FA]	2-arachidonoyl glycerol	Fatty acyls[FA]	Chlorogenic acid	Phenylpropanoids	Isobutyl 4-hydroxybenzoate	Phenolic acids
Xanthotoxol	Phenylpropanoids	Prednisone	Steroids and derivatives	Tectoridin	Flavonoids	Biocytin	Amino acids	L-phenylalanine	Amino acids
Atractyloside A	Terpenoids	dl-Thioctic acid	Others	Fluoxetine	Benzene and derivatives	Ranitidine	Amines	L-tyrosine	Amino acids
Rubescensin A	Terpenoids	Helicid	Phenol	Vanillic acid	Benzene and derivatives	Arachidonic acid ethyl ester	Fatty acyls[FA]	Isomeranzin	Phenylpropanoids
Isobutyl 4-hydroxybenzoate	Phenolic acids	Diosmetin-7-O-β-D-glucopyranoside	Flavonoids	3-methoxy prostaglandin f1α	Fatty acyls[FA]	Berberine	Alkaloids and derivatives	Prodiamine	Amines
D-δ-tocopherol	Others	Ginkgolide K	Terpenoids	Pantothenic acid	Others	D-sphingosine	Others	Ethylparaben	Phenolic acids
Helicid	Phenol	Xanthotoxol	Phenylpropanoids	Isoquercitrin	Flavonoids	Ponicidin/Rubescensin B	Terpenoids	16-hydroxyhexadecanoic acid	Fatty acyls[FA]
Scopolin	Coumarins and derivatives	Protostemonine	Alkaloids and derivatives	Phloretin	Polyketides[PK]	2-arachidonoyl glycerol	Fatty acyls[FA]	Γ-linolenic acid ethyl ester	Fatty acyls[FA]
Testosterone sulfate	Steroids and derivatives	Famprofazone	Others	Hexylcinnamaldehyde	Polyketides[PK]	9(z),11(e),13(e)-octadecatrienoic acid methyl ester	Fatty acyls[FA]	4-methoxysalicylic acid	Others
Allethrin	Others	Naringenin chalcone	Flavonoids	Trans-zeatin	Others	Sibiricose a3	Carbohydrates	Primaquine	Others
Ipriflavone	Flavonoids	Germacrone	Terpenoids	Kaempferol	Flavonoids	Rhusflavanone	Flavonoids	Peucedanol	Phenylpropanoids
Dl-arginine	Amino acids	Diosmetin	Flavonoids	Sildenafil	Benzene and derivatives	Paeonolide	Phenolic acids	Lindenenol	Terpenoids
Oleoyl ethanolamide	Amines	(+)-Catechin hydrate	Flavonoids	Taxifolin	Flavonoids	Tenuifoliside A	Phenylpropanoids	Demethoxyyangonin	Polyketides[PK]
Isoquercitrin	Flavonoids	Xanthoxyline	Phenol	Rutin	Flavonoids	Narcissoside	Flavonoids	Adenosine 5′-monophosphate	Others
Methyl palmitate	Fatty acyls[FA]	1-Caffeoylquinic acid	Phenylpropanoids	Α-eleostearic acid	Fatty acyls[FA]	Caffeic acid	Polyketides[PK]	Isoquercitrin	Flavonoids
Engeletin	Flavonoids	Dl-arginine	Amino acids	20(S)-Ginsenoside Ck	Terpenoids	Trans-zeatin	Others	Prostaglandin f1α	Fatty acyls[FA]
Decanamide	Amines	Decanamide	Amines	L-tyrosine	Amino acids	Isomucronulatol 7-O-glucoside	Flavonoids	Eupatilin	Flavonoids
Rhusflavanone	Flavonoids	Oleamide	Fatty acyls[FA]	Polyphyllin VI	Steroids and derivatives	Fraxetin	Coumarins and derivatives	Methyl 4-hydroxycinnamate	Phenylpropanoids
L-Sorbose	Carbohydrates	Isobutyl 4-hydroxybenzoate	Phenolic acids	Dihydromethysticin	Polyketides[PK]	Delsoline	Alkaloids and derivatives	Uridine 5'-diphosphogalactose	Carbohydrates
Oleamide	Fatty acyls[FA]	D(-)-Salicin	Phenolic acids	Fluspirilene	Benzene and derivatives	Diosmetin-7-O-β-D-glucopyranoside	Flavonoids	Methionine sulfoxide	Amino acids
L-tyrosine	Amino acids	Procyanidin B1	Flavonoids	Eicosatetraynoic acid	Fatty acyls[FA]	Forsythoside E	Phenol	Phloridzin	Flavonoids
3-methoxycinnamic acid	Others	Prostaglandin f1α	Fatty acyls[FA]	4-methoxysalicylic acid	Others	Dipyridamole	Amines	Nystose	Carbohydrates
Dipyridamole	Amines	L-alanyl-l-proline	Amino acids	Gentiopicrin	Terpenoids	Sarracenin	Terpenoids	Khasianine	Steroids and derivatives
Ibuprofen	Phenylpropanoids	Oleoyl ethanolamide	Amines	(+/-)12(13)-dihome	Fatty acyls[FA]	20(R)-Ginsenoside Rh1	Terpenoids	Decursinol	Phenylpropanoids
L-phenylalanine	Amino acids	Ostruthin	Coumarins and derivatives	Khasianine	Steroids and derivatives	Calceolarioside B	Phenylpropanoids	Genkwanin	Flavonoids
Eleutheroside B/Syringin	Phenylpropanoids	Sibiricose A5	Phenylpropanoids	Ethylparaben	Phenolic acids	5α-dihydrotestosterone	Steroids and derivatives	Vanillic acid	Benzene and derivatives
Rosarin	Phenylpropanoids	Sarracenin	Terpenoids	Caftaric acid	Phenylpropanoids	Famprofazone	Others	Rosin	Phenylpropanoids
Dihydromethysticin	Polyketides[PK]	Ethylparaben	Phenolic acids	Rosarin	Phenylpropanoids	Xanthoxyline	Phenol	Sibiricose a3	Carbohydrates
Sibiricose A5	Phenylpropanoids	3-methoxycinnamic acid	Others	16-hydroxyhexadecanoic acid	Fatty acyls[FA]	7-hydroxycoumarinyl arachidonate	Fatty acyls[FA]	Triptonide	Terpenoids
Loganin	Terpenoids	Pantothenic acid	Others	1-linoleoyl glycerol	Fatty acyls[FA]	Bis(methylbenzylidene)sorbitol	Carbohydrates	2-hydroxyphenylalanine	Amino acids
Abietic acid	Terpenoids	Citric acid	Others	Isobutyl 4-hydroxybenzoate	Phenolic acids	Jasmonic acid	Fatty acyls[FA]	2-hydroxycinnamic acid	Polyketides[PK]
Δ-gluconic acid δ-lactone	Carbohydrates	11(z),14(z),17(z)-eicosatrienoic acid	Fatty acyls[FA]	(5ξ,9ξ)-17-hydroxykaur-15-en-19-oic acid	Fatty acyls[FA]	Oleoyl ethanolamide	Amines	Jasmonic acid	Fatty acyls[FA]
Α-eleostearic acid	Fatty acyls[FA]	Nevirapine	Amines	Prednisone	Steroids and derivatives	Indole-3-acetic acid	Others	Androsin	Phenol
Pinolenic acid ethyl ester	Fatty acyls[FA]	D-δ-tocopherol	Others	Tryptamine	Alkaloids and derivatives	Γ-linolenic acid ethyl ester	Fatty acyls[FA]	Rutin	Flavonoids
Methionine sulfoxide	Amino acids	Zeatin-7-n-glucoside	Carbohydrates	Farnesyl Acetate	Fatty acyls[FA]	Phytolaccagenin	Terpenoids	5-Hydroxy-6,7-dimethoxylflavone	Flavonoids
Trans-zeatin	Others	Trans-zeatin	Others	Arachidonic acid ethyl ester	Fatty acyls[FA]	Emodin	Others	7-hydroxycoumarinyl arachidonate	Fatty acyls[FA]
Eupatilin	Flavonoids	Demethoxyyangonin	Polyketides[PK]	D-(-)-Quinic acid	Coumarins and derivatives	Tryptamine	Alkaloids and derivatives	2,5-Furandicarboxylic acid	Others
4,5-dicaffeoylquinic acid	Phenylpropanoids	Sibiricose a3	Carbohydrates	D(-)-Salicin	Phenolic acids	Isobutyl 4-hydroxybenzoate	Phenolic acids	Fraxinellone	Terpenoids
trans-Jasmonic Acid	Fatty acyls[FA]	Testosterone sulfate	Steroids and derivatives	11(z),14(z),17(z)-eicosatrienoic acid	Fatty acyls[FA]	Melittoside	Terpenoids	Mulberroside A	Phenol
Isomeranzin	Phenylpropanoids	Abietic acid	Terpenoids	L-alanyl-l-proline	Amino acids	Testosterone sulfate	Steroids and derivatives	(-)-Syringaresnol-4-O-β-D-apiofuranosyl-(1→2)-β-D-glucopyranoside	Phenylpropanoids
Pantothenic acid	Others	L-Sorbose	Carbohydrates	19-nortestosterone	Steroids and derivatives	L-alanyl-l-proline	Amino acids	N-Acetyl-L-phenylalanine	Amino acids
Biocytin	Amino acids	Phloridzin	Flavonoids	Helicid	Phenol	8(s)-hydroxy-(5z,9e,11z,14z)-eicosatetraenoic acid	Fatty acyls[FA]	Phloretin	Polyketides[PK]
Ethyl ferulate	Phenolic acids	Biocytin	Amino acids	D-δ-tocopherol	Others	Pachymic acid	Terpenoids	Citric acid	Others
Ononin	Flavonoids	Berberine	Alkaloids and derivatives	Asiatic acid	Terpenoids	Loganin	Terpenoids	Diosmetin-7-O-β-D-glucopyranoside	Flavonoids
Echinocystic acid	Terpenoids	Sildenafil	Benzene and derivatives	(-)-Catechin gallate	Phenolic acids	Oleamide	Fatty acyls[FA]	Lauryl gallate	Phenol
10-nitrolinoleate	Fatty acyls[FA]	Guanabenz	Benzene and derivatives	Methyl palmitate	Fatty acyls[FA]	Oleanolic acid	Terpenoids	Eleutheroside B/Syringin	Phenylpropanoids
Octyl gallate	Benzene and derivatives	Rutin	Flavonoids	Berberine	Alkaloids and derivatives	Triptonide	Terpenoids	Octyl gallate	Benzene and derivatives
Pirbuterol	Others	Fluocinolone acetonide	Steroids and derivatives	Gluconic acid	Carbohydrates	Decanamide	Amines	2-isopropylmalic acid	Fatty acyls[FA]
7-Methoxycoumarin	Coumarins and derivatives	(9z,12z)-6,8-dihydroxy-9,12-octadecadienoic acid	Fatty acyls[FA]	N,n-dimethylsphingosine	Amines	Ethylparaben	Phenolic acids	Ranitidine	Amines
5,7-Dihydroxy-4-methylcoumarin	Phenylpropanoids	Genkwanin	Flavonoids	Scopolin	Coumarins and derivatives	Theophylline	Others	Morin	Flavonoids
Farnesyl Acetate	Fatty acyls[FA]	5-Hydroxy-6,7-dimethoxylflavone	Flavonoids	Fluocinolone acetonide	Steroids and derivatives	α-Hederin	Terpenoids	Quercitrin	Flavonoids
2,5-Furandicarboxylic acid	Others	4-coumaric acid	Phenylpropanoids	Oleamide	Fatty acyls[FA]	4-methoxysalicylic acid	Others	1-Caffeoylquinic acid	Phenylpropanoids
Triptonide	Terpenoids	Bis(methylbenzylidene)sorbitol	Carbohydrates	Morin	Flavonoids	Methyl palmitate	Fatty acyls[FA]	Hydroxygenkwanin	Flavonoids
Citric acid	Others	Melittoside	Terpenoids	Pinolenic acid ethyl ester	Fatty acyls[FA]	Lusitanicoside	Carbohydrates	4-coumaric acid	Phenylpropanoids
Andrographolide	Terpenoids	2,5-Furandicarboxylic acid	Others	Gabapentin	Amino acids	Prodiamine	Amines	Emodin	Others
D-(+)-glucose	Carbohydrates	Γ-linolenic acid	Fatty acyls[FA]	Guanabenz	Benzene and derivatives	Pinolenic acid ethyl ester	Fatty acyls[FA]	Gossypol-acetic acid	Phenol
Oleanolic acid	Terpenoids	Lupenone	Terpenoids	Decanamide	Amines	Syringic acid	Benzene and derivatives	Diosmetin	Flavonoids
1-Caffeoylquinic acid	Phenylpropanoids	Isoquercitrin	Flavonoids	Reserpine	Alkaloids and derivatives	Polyphyllin VI	Steroids and derivatives	1-linoleoyl glycerol	Fatty acyls[FA]
Xanthoxyline	Phenol	Tectoridin	Flavonoids	Testosterone sulfate	Steroids and derivatives	Decursinol	Phenylpropanoids	Procyanidin B1	Flavonoids
Theophylline	Others	Atractylenolide II	Terpenoids	Oleoyl ethanolamide	Amines	Timosaponin A-III	Steroids and derivatives	8(s)-hydroxy-(5z,9e,11z,14z)-eicosatetraenoic acid	Fatty acyls[FA]
16-hydroxyhexadecanoic acid	Fatty acyls[FA]	Noreugenin	Flavonoids	Indole-3-acetic acid	Others	Nystose	Carbohydrates	Spermine	Amines
Reserpine	Alkaloids and derivatives	4-methoxysalicylic acid	Others	Timosaponin A-III	Steroids and derivatives	Guanabenz	Benzene and derivatives	Lupeol	Terpenoids
Perfluoro-tert-butyl alcohol	Others	Engeletin	Flavonoids	Glipizide	Benzene and derivatives	Asiatic acid	Terpenoids	Arglabin	Terpenoids
Tryptamine	Alkaloids and derivatives	Arachidonic acid	Fatty acyls[FA]	Poncirin	Flavonoids	Dl-arginine	Amino acids	Narcissoside	Flavonoids
2-isopropylmalic acid	Fatty acyls[FA]	Rosavin	Phenylpropanoids	Berberrubine	Alkaloids and derivatives	(5ξ,9ξ)-17-hydroxykaur-15-en-19-oic acid	Fatty acyls[FA]	Indole-3-acrylic acid	Others
Indole-3-acetic acid	Others	Mulberroside A	Phenol	Uridine monophosphate (ump)	Others	Hexylcinnamaldehyde	Polyketides[PK]	Astaxanthin	Terpenoids
Sildenafil	Benzene and derivatives	Capryloylglycine	Amino acids	Ethyl ferulate	Phenolic acids	Phloridzin	Flavonoids	Eriodictyol	Flavonoids
Picroside I	Phenylpropanoids	Arglabin	Terpenoids	Bis(methylbenzylidene)sorbitol	Carbohydrates	Helicid	Phenol	Corchorifatty acid f	Fatty acyls[FA]
Forsythoside E	Phenol	α-Hederin	Terpenoids	8(s)-hydroxy-(5z,9e,11z,14z)-eicosatetraenoic acid	Fatty acyls[FA]	Ethyl ferulate	Phenolic acids	(+)-Catechin hydrate	Flavonoids
L-alanyl-l-proline	Amino acids	Emodin	Others	Loganin	Terpenoids	Citric acid	Others	(9z,12z)-6,8-dihydroxy-9,12-octadecadienoic acid	Fatty acyls[FA]
Nicotinamide adenine dinucleotide (nad+)	Others	Reserpine	Alkaloids and derivatives	Dl-arginine	Amino acids	Coniferin	Phenylpropanoids	Asiatic acid	Terpenoids
Glycitin	Flavonoids	N-Acetyl-L-phenylalanine	Amino acids	Corchorifatty acid f	Fatty acyls[FA]	D-δ-tocopherol	Others	6-ketoprostaglandin f1α	Fatty acyls[FA]
Poncirin	Flavonoids	Geniposide	Terpenoids	Quercitrin	Flavonoids	Δ-gluconic acid δ-lactone	Carbohydrates	Hesperidin	Flavonoids
Decanoylcarnitine	Fatty acyls[FA]	D-(+)-glucose	Carbohydrates	11β-prostaglandin f2α	Fatty acyls[FA]	Gabapentin	Amino acids	Kaempferol	Flavonoids
Capryloylglycine	Amino acids	Pectolinarigenin	Flavonoids	Phytolaccagenin	Terpenoids	Methyl 4-hydroxycinnamate	Phenylpropanoids	Buprenorphine	Benzene and derivatives
Decursinol	Phenylpropanoids	Scopolin	Coumarins and derivatives	Allethrin	Others	2,5-Furandicarboxylic acid	Others	L-tryptophan	Amino acids
Diosmetin	Flavonoids	Isomeranzin	Phenylpropanoids	Syringic acid	Benzene and derivatives	Berberrubine	Alkaloids and derivatives	Lupenone	Terpenoids
Fluspirilene	Benzene and derivatives	Picroside I	Phenylpropanoids	Atractyloside A	Terpenoids	L-tyrosine	Amino acids	Pectolinarigenin	Flavonoids
Pachymic acid	Terpenoids	Vanillic acid	Benzene and derivatives	20(R)-Ginsenoside Rh1	Terpenoids	D-(-)-Quinic acid	Coumarins and derivatives	Trilobatin	Flavonoids
Uridine monophosphate (ump)	Others	Prodiamine	Amines	Lauryl gallate	Phenol	10-hydroxyligustroside	Carbohydrates	Toosendanin	Terpenoids
Loganic acid	Terpenoids	N,n-dimethylsphingosine	Amines	Nevirapine	Amines	Germacrone	Terpenoids	Taxifolin	Flavonoids
Peucedanol	Phenylpropanoids	Perphenazine	Others	(9z,12z)-6,8-dihydroxy-9,12-octadecadienoic acid	Fatty acyls[FA]	Naringenin	Flavonoids	20(S)-Ginsenoside Ck	Terpenoids
Nevirapine	Amines	Eriodictyol	Flavonoids	Theophylline	Others	Rubescensin A	Terpenoids	Catechin	Others
Lactose	Carbohydrates	Prim-O-glucosylcimifugin	Flavonoids	Γ-linolenic acid ethyl ester	Fatty acyls[FA]	Perfluoro-tert-butyl alcohol	Others	(-)-Catechin gallate	Phenolic acids
Androsin	Phenol	5,7-Dihydroxy-4-methylcoumarin	Phenylpropanoids	(15z)-9,12,13-trihydroxy-15-octadecenoic acid	Fatty acyls[FA]	Andrographolide	Terpenoids	Guanabenz	Benzene and derivatives
Hydroxygenkwanin	Flavonoids	7-Methoxycoumarin	Coumarins and derivatives	Lupenone	Terpenoids	dl-Thioctic acid	Others	Arachidonic acid	Fatty acyls[FA]
Arachidonic acid ethyl ester	Fatty acyls[FA]	Fluspirilene	Benzene and derivatives	Engeletin	Flavonoids	D-(+)-glucose	Carbohydrates	9-oxo-10(e),12(e)-octadecadienoic acid	Fatty acyls[FA]
Zeatin-7-n-glucoside	Carbohydrates	Methionine sulfoxide	Amino acids	Uridine 5'-diphosphogalactose	Carbohydrates	Spermine	Amines	Avocadyne 1-acetate	Fatty acyls[FA]
Lindenenol	Terpenoids	Theophylline	Others	Pogostone	Others	Tectoridin	Flavonoids	20(R)-Ginsenoside Rh1	Terpenoids
Berberrubine	Alkaloids and derivatives	Lusitanicoside	Carbohydrates	Nystose	Carbohydrates	Indole-3-acrylic acid	Others	D-sphingosine	Others
Germacrone	Terpenoids	Lupeol	Terpenoids	Picroside I	Phenylpropanoids	L-phenylalanine	Amino acids	Naringenin chalcone	Flavonoids
3-methoxy prostaglandin f1α	Fatty acyls[FA]	Atractyloside A	Terpenoids	Δ-gluconic acid δ-lactone	Carbohydrates	Pantothenic acid	Others	Caffeic acid	Polyketides[PK]
Gossypol-acetic acid	Phenol	Chlorogenic acid	Phenylpropanoids	Arachidonic acid	Fatty acyls[FA]	Neoline/Bullatine B	Alkaloids and derivatives	Pachymic acid	Terpenoids
Spermine	Amines	Lactose	Carbohydrates	Forsythoside E	Phenol	16-hydroxyhexadecanoic acid	Fatty acyls[FA]	Naringenin	Flavonoids
Dihydroartemisinic acid	Terpenoids	Forsythoside E	Phenol	Famprofazone	Others	Glycitin	Flavonoids	(15z)-9,12,13-trihydroxy-15-octadecenoic acid	Fatty acyls[FA]
(+/-)12(13)-dihome	Fatty acyls[FA]	Byakangelicol	Phenylpropanoids	10-hydroxyligustroside	Carbohydrates	Diosmetin	Flavonoids	Heteroclitin D	Phenylpropanoids
Adenosine 5′-monophosphate	Others	Astaxanthin	Terpenoids	7-hydroxycoumarinyl arachidonate	Fatty acyls[FA]	Α-eleostearic acid	Fatty acyls[FA]	dl-Thioctic acid	Others
Famprofazone	Others	Ononin	Flavonoids	Lupeol	Terpenoids	L-Sorbose	Carbohydrates	Byakangelicol	Phenylpropanoids
Prodiamine	Amines	Rosamultin	Terpenoids	9-oxo-10(e),12(e)-octadecadienoic acid	Fatty acyls[FA]	Demethoxyyangonin	Polyketides[PK]	Gentiopicrin	Terpenoids
(-)-Syringaresnol-4-O-β-D-apiofuranosyl-(1→2)-β-D-glucopyranoside	Phenylpropanoids	Gossypol-acetic acid	Phenol	Linolenic acid ethyl ester	Fatty acyls[FA]	Pirbuterol	Others	2-arachidonoyl glycerol	Fatty acyls[FA]
Hexylcinnamaldehyde	Polyketides[PK]	Linoleic acid	Fatty acyls[FA]	Noreugenin	Flavonoids	Decanoylcarnitine	Fatty acyls[FA]	Phytolaccagenin	Terpenoids
Benzyl benzoate	Benzene and derivatives	(-)-Syringaresnol-4-O-β-D-apiofuranosyl-(1→2)-β-D-glucopyranoside	Phenylpropanoids	Chlorogenic acid	Phenylpropanoids	L-tryptophan	Amino acids	Rubescensin A	Terpenoids
Ranitidine	Amines	Echinocystic acid	Terpenoids	α-Hederin	Terpenoids	Capryloylglycine	Amino acids	Ibuprofen	Phenylpropanoids
Apocynin	Polyketides[PK]	Triptonide	Terpenoids	Echinocystic acid	Terpenoids	Hydroxygenkwanin	Flavonoids	5α-dihydrotestosterone	Steroids and derivatives
Melittoside	Terpenoids	Oleanolic acid	Terpenoids	Prostaglandin f1α	Fatty acyls[FA]	Withanolide a	Steroids and derivatives	Linoleic acid	Fatty acyls[FA]
Fraxinellone	Terpenoids	Rosarin	Phenylpropanoids	6-ketoprostaglandin f1α	Fatty acyls[FA]	2-hydroxyphenylalanine	Amino acids	11(z),14(z),17(z)-eicosatrienoic acid	Fatty acyls[FA]
3,4-dimethylbenzoic acid	Benzene and derivatives	10-hydroxyligustroside	Carbohydrates	Rosamultin	Terpenoids	2-hydroxycinnamic acid	Polyketides[PK]	Decanoylcarnitine	Fatty acyls[FA]
Ligustilide	Others	Phillygenin	Phenylpropanoids	Nicotinamide adenine dinucleotide (nad+)	Others	Dihydroartemisinic acid	Terpenoids	Handelin	Terpenoids
Genkwanin	Flavonoids	Berberrubine	Alkaloids and derivatives	Dipyridamole	Amines	L-histidine	Amino acids	Ipriflavone	Flavonoids
Fluocinolone acetonide	Steroids and derivatives	Dihydrocucurbitacin F	Terpenoids	5α-dihydrotestosterone	Steroids and derivatives	1-Caffeoylquinic acid	Phenylpropanoids	Rosamultin	Terpenoids
Pectolinarigenin	Flavonoids	Apocynin	Polyketides[PK]	D-(+)-glucose	Carbohydrates	Adenosine 5′-monophosphate	Others	7-hydroxycoumarine	Coumarins and derivatives
Demethoxyyangonin	Polyketides[PK]	4,5-dicaffeoylquinic acid	Phenylpropanoids	Zeatin-7-n-glucoside	Carbohydrates	Eupatilin	Flavonoids	Calceolarioside B	Phenylpropanoids
α-Hederin	Terpenoids	Allethrin	Others	L-Sorbose	Carbohydrates	Rosin	Phenylpropanoids	11β-prostaglandin f2α	Fatty acyls[FA]
Glipizide	Benzene and derivatives	Rhusflavanone	Flavonoids	5,7-Dihydroxy-4-methylcoumarin	Phenylpropanoids	Ononin	Flavonoids	Phillygenin	Phenylpropanoids
Atractylenolide II	Terpenoids	Ethyl ferulate	Phenolic acids	Sibiricose A5	Phenylpropanoids	2-isopropylmalic acid	Fatty acyls[FA]	9(z),11(e),13(e)-octadecatrienoic acid methyl ester	Fatty acyls[FA]
Buprenorphine	Benzene and derivatives	Indole-3-acetic acid	Others	Buprenorphine	Benzene and derivatives	Allethrin	Others	Eicosatetraynoic acid	Fatty acyls[FA]
Arctiin	Others	Loganic acid	Terpenoids	Abietic acid	Terpenoids	Rosavin	Phenylpropanoids	Caftaric acid	Phenylpropanoids
Salidroside	Phenol	Trilobatin	Flavonoids	Lactose	Carbohydrates	7-Methoxycoumarin	Coumarins and derivatives	D(-)-Salicin	Phenolic acids
Coniferin	Phenylpropanoids	Cetirizine	Benzene and derivatives	Rhusflavanone	Flavonoids	Pectolinarigenin	Flavonoids	(5ξ,9ξ)-17-hydroxykaur-15-en-19-oic acid	Fatty acyls[FA]
Dextrorphan	Alkaloids and derivatives	Glycitin	Flavonoids	Handelin	Terpenoids	Gossypol-acetic acid	Phenol	Isomucronulatol 7-O-glucoside	Flavonoids
Rosin	Phenylpropanoids	10-nitrolinoleate	Fatty acyls[FA]	trans-Jasmonic Acid	Fatty acyls[FA]	Ecgonine	Alkaloids and derivatives	Fluoxetine	Benzene and derivatives
Columbianetin	Coumarins and derivatives	Dipyridamole	Amines	Oleanolic acid	Terpenoids	(-)-Syringaresnol-4-O-β-D-apiofuranosyl-(1→2)-β-D-glucopyranoside	Phenylpropanoids	Andrographolide	Terpenoids
Methyl 4-hydroxycinnamate	Phenylpropanoids	Eupatilin	Flavonoids	Dihydrocucurbitacin F	Terpenoids	Geniposide	Terpenoids	Γ-linolenic acid	Fatty acyls[FA]
Delsoline	Alkaloids and derivatives	Loganin	Terpenoids	Xanthoxyline	Phenol	Fraxinellone	Terpenoids	Prednisone	Steroids and derivatives
Geniposide	Terpenoids	Naphthaleneacetamide	Benzene and derivatives	Jasmonic acid	Fatty acyls[FA]	Primaquine	Others	19-nortestosterone	Steroids and derivatives
Khasianine	Steroids and derivatives	Paeonolide	Phenolic acids	Avocadyne 1-acetate	Fatty acyls[FA]	Androsin	Phenol	Ginkgolide K	Terpenoids
Prim-O-glucosylcimifugin	Flavonoids	trans-Jasmonic Acid	Fatty acyls[FA]	3-methoxycinnamic acid	Others	Ligustilide	Others	Indole-3-acetyl-l-aspartic acid	Others
Neoline/Bullatine B	Alkaloids and derivatives			9(z),11(e),13(e)-octadecatrienoic acid methyl ester	Fatty acyls[FA]	Loganic acid	Terpenoids	5-hydroxyindole-3-acetic acid	Others
Timosaponin A-III	Steroids and derivatives			Lusitanicoside	Carbohydrates	Poncirin	Flavonoids	Fraxetin	Coumarins and derivatives
Polyphyllin VI	Steroids and derivatives			Biocytin	Amino acids	3,4-dimethylbenzoic acid	Benzene and derivatives	Ponicidin/Rubescensin B	Terpenoids
Withanolide a	Steroids and derivatives			Heteroclitin D	Phenylpropanoids	Columbianetin	Coumarins and derivatives	Linolenic acid ethyl ester	Fatty acyls[FA]
Perphenazine	Others			Isomeranzin	Phenylpropanoids	Prim-O-glucosylcimifugin	Flavonoids	Tenuifoliside A	Phenylpropanoids
				Sterol lipids[ST]	Others	Perphenazine	Others
				Ostruthin	Coumarins and derivatives	10-nitrolinoleate	Fatty acyls[FA]
				Xanthotoxol	Phenylpropanoids	Benzyl benzoate	Benzene and derivatives
				Protostemonine	Alkaloids and derivatives	Dextrorphan	Alkaloids and derivatives
						Naphthaleneacetamide	Benzene and derivatives
						Arctiin	Others
